# Supplementary material for: The MOBIOS+: A FAIR (Findable, Accessible, Interoperable and Reusable) database for Mindanao's terrestrial biodiversity
Source: Biodivers Data J. 2023 Oct 9;11:e110016. doi: 10.3897/BDJ.11.e110016 (PMC10838081; doi:10.3897/BDJ.11.e110016)
Supplement: Supplementary material 1 — Supplementary file for occurrence and species records from MOBIOS+ database [file bdj-11-e110016-s001.xlsx]

## Sheet: MOBIOS v 8.2
id	basisOfRecord	occurrenceID	occurrenceStatus	associatedReferences	eventDate	continent	countryCode	stateProvince	county	municipality	locality	decimalLatitude	decimalLongitude	geodeticDatum	coordinateUncertaintyInMeters	georeferencedBy	scientificName	kingdom	phylum	class	family	genus	specificEpithet	taxonRank	scientificNameAuthorship	taxonomicStatus	taxonRank	scientificNameAuthorship	CoLIdentifier	CoLLinked	associatedReferences	DigitalObjectIdentifier
MOBIOS-000001	MaterialCitation	MOBIOS-000001	present	Abantas, A. D., & Nuneza, O. M. (2014). Species diversity of terrestrial vertebrates in Mighty Cave, Tagoloan, Lanao Del Norte, Philippines. Journal of Biodiversity and Environmental Sciences, 5(6), 122-132.	2010	ASIA	PH	Northern Mindanao	Lanao del Norte	Tagoloan	Mighty cave	8.2122	124.383	EPSG:4326		Abantas and Nuñeza	Buceros hydrocorax	Animalia	Chordata	Aves	Bucerotidae	Buceros	hydrocorax	species	Linnaeus, 1766	Accepted	species	Linnaeus, 1766	5X4HC	https://www.catalogueoflife.org/data/taxon/5X4HC	Abantas, A. D., & Nuneza, O. M. (2014). Species diversity of terrestrial vertebrates in Mighty Cave, Tagoloan, Lanao Del Norte, Philippines. Journal of Biodiversity and Environmental Sciences, 5(6), 122-132.	https://doi.org/10.5281/zenodo.8188255
MOBIOS-000002	MaterialCitation	MOBIOS-000002	present	Abantas, A. D., & Nuneza, O. M. (2014). Species diversity of terrestrial vertebrates in Mighty Cave, Tagoloan, Lanao Del Norte, Philippines. Journal of Biodiversity and Environmental Sciences, 5(6), 122-132.	2010	ASIA	PH	Northern Mindanao	Lanao del Norte	Tagoloan	Mighty cave	8.3218	124.294	EPSG:4326		Abantas and Nuñeza	Eonycteris spelaea	Animalia	Chordata	Mammalia	Pteropodidae	Eonycteris	spelaea	species	(Dobson, 1871)	Accepted	species	(Dobson, 1871)	6FJ9T	https://www.catalogueoflife.org/data/taxon/6FJ9T	Abantas, A. D., & Nuneza, O. M. (2014). Species diversity of terrestrial vertebrates in Mighty Cave, Tagoloan, Lanao Del Norte, Philippines. Journal of Biodiversity and Environmental Sciences, 5(6), 122-132.	https://doi.org/10.5281/zenodo.8188255
MOBIOS-000003	MaterialCitation	MOBIOS-000003	present	Abantas, A. D., & Nuneza, O. M. (2014). Species diversity of terrestrial vertebrates in Mighty Cave, Tagoloan, Lanao Del Norte, Philippines. Journal of Biodiversity and Environmental Sciences, 5(6), 122-132.	2010	ASIA	PH	Northern Mindanao	Lanao del Norte	Tagoloan	Mighty cave	8.3218	124.294	EPSG:4326		Abantas and Nuñeza	Hipposideros diadema	Animalia	Chordata	Mammalia	Hipposideridae	Hipposideros	diadema	species	(É. Geoffroy Saint-Hilaire, 1813)	Accepted	species	(É. Geoffroy Saint-Hilaire, 1813)	3M36Q	https://www.catalogueoflife.org/data/taxon/3M36Q	Abantas, A. D., & Nuneza, O. M. (2014). Species diversity of terrestrial vertebrates in Mighty Cave, Tagoloan, Lanao Del Norte, Philippines. Journal of Biodiversity and Environmental Sciences, 5(6), 122-132.	https://doi.org/10.5281/zenodo.8188255
MOBIOS-000004	MaterialCitation	MOBIOS-000004	present	Abantas, A. D., & Nuneza, O. M. (2014). Species diversity of terrestrial vertebrates in Mighty Cave, Tagoloan, Lanao Del Norte, Philippines. Journal of Biodiversity and Environmental Sciences, 5(6), 122-132.	2010	ASIA	PH	Northern Mindanao	Lanao del Norte	Tagoloan	Mighty cave	8.3218	124.294	EPSG:4326		Abantas and Nuñeza	Pipistrellus javanicus	Animalia	Chordata	Mammalia	Vespertilionidae	Pipistrellus	javanicus	species	(Gray, 1838)	Accepted	species	(Gray, 1838)	4J6KN	https://www.catalogueoflife.org/data/taxon/4J6KN	Abantas, A. D., & Nuneza, O. M. (2014). Species diversity of terrestrial vertebrates in Mighty Cave, Tagoloan, Lanao Del Norte, Philippines. Journal of Biodiversity and Environmental Sciences, 5(6), 122-132.	https://doi.org/10.5281/zenodo.8188255
MOBIOS-000005	MaterialCitation	MOBIOS-000005	present	Abantas, A. D., & Nuneza, O. M. (2014). Species diversity of terrestrial vertebrates in Mighty Cave, Tagoloan, Lanao Del Norte, Philippines. Journal of Biodiversity and Environmental Sciences, 5(6), 122-132.	2010	ASIA	PH	Northern Mindanao	Lanao del Norte	Tagoloan	Mighty cave	8.3218	124.294	EPSG:4326		Abantas and Nuñeza	Rhinolophus inops	Animalia	Chordata	Mammalia	Rhinolophidae	Rhinolophus	inops	species	K. Andersen, 1905	Accepted	species	K. Andersen, 1905	4S97X	https://www.catalogueoflife.org/data/taxon/4S97X	Abantas, A. D., & Nuneza, O. M. (2014). Species diversity of terrestrial vertebrates in Mighty Cave, Tagoloan, Lanao Del Norte, Philippines. Journal of Biodiversity and Environmental Sciences, 5(6), 122-132.	https://doi.org/10.5281/zenodo.8188255
MOBIOS-000006	MaterialCitation	MOBIOS-000006	present	Abantas, A. D., & Nuneza, O. M. (2014). Species diversity of terrestrial vertebrates in Mighty Cave, Tagoloan, Lanao Del Norte, Philippines. Journal of Biodiversity and Environmental Sciences, 5(6), 122-132.	2010	ASIA	PH	Northern Mindanao	Lanao del Norte	Tagoloan	Mighty cave	8.3218	124.294	EPSG:4326		Abantas and Nuñeza	Rousettus amplexicaudatus	Animalia	Chordata	Mammalia	Pteropodidae	Rousettus	amplexicaudatus	species	(E. Geoffroy, 1810)	Accepted	species	(E. Geoffroy, 1810)	4THCK	https://www.catalogueoflife.org/data/taxon/4THCK	Abantas, A. D., & Nuneza, O. M. (2014). Species diversity of terrestrial vertebrates in Mighty Cave, Tagoloan, Lanao Del Norte, Philippines. Journal of Biodiversity and Environmental Sciences, 5(6), 122-132.	https://doi.org/10.5281/zenodo.8188255
MOBIOS-000007	MaterialCitation	MOBIOS-000007	present	Abdul, A. C., Amoroso, V. B., & Mohagan, A. B. (2022). Butterflies in the Agro-ecosystem of Brgy. San Jose, Koronadal City, South Cotabato, Philippines. Asian Journal of Biodiversity, 13(1).	2017	ASIA	PH	SOCCSKSARGEN	South Cotabato	Koronadal	San Jose	6.5549	124.904	EPSG:4326		Abdul et al.	Appias olferna	Animalia	Arthropoda	Insecta	Pieridae	Appias	olferna	species	Swinhoe, 1890	Accepted	species	Swinhoe, 1890	682QF	https://www.catalogueoflife.org/data/taxon/682QF	Abdul, A. C., Amoroso, V. B., & Mohagan, A. B. (2022). Butterflies in the Agro-ecosystem of Brgy. San Jose, Koronadal City, South Cotabato, Philippines. Asian Journal of Biodiversity, 13(1).	http://dx.doi.org/10.7828/ajob.v13i1.1491
MOBIOS-000008	MaterialCitation	MOBIOS-000008	present	Abdul, A. C., Amoroso, V. B., & Mohagan, A. B. (2022). Butterflies in the Agro-ecosystem of Brgy. San Jose, Koronadal City, South Cotabato, Philippines. Asian Journal of Biodiversity, 13(1).	2017	ASIA	PH	SOCCSKSARGEN	South Cotabato	Koronadal	San Jose	6.5549	124.904	EPSG:4326		Abdul et al.	Catopsilia scylla	Animalia	Arthropoda	Insecta	Pieridae	Catopsilia	scylla	species	(Linnaeus, 1763)	Accepted	species	(Linnaeus, 1763)	RVMB	https://www.catalogueoflife.org/data/taxon/RVMB	Abdul, A. C., Amoroso, V. B., & Mohagan, A. B. (2022). Butterflies in the Agro-ecosystem of Brgy. San Jose, Koronadal City, South Cotabato, Philippines. Asian Journal of Biodiversity, 13(1).	http://dx.doi.org/10.7828/ajob.v13i1.1491
MOBIOS-000009	MaterialCitation	MOBIOS-000009	present	Abdul, A. C., Amoroso, V. B., & Mohagan, A. B. (2022). Butterflies in the Agro-ecosystem of Brgy. San Jose, Koronadal City, South Cotabato, Philippines. Asian Journal of Biodiversity, 13(1).	2017	ASIA	PH	SOCCSKSARGEN	South Cotabato	Koronadal	San Jose	6.5549	124.904	EPSG:4326		Abdul et al.	Euploea eunice	Animalia	Arthropoda	Insecta	Nymphalidae	Euploea	eunice	species	(Godart)	Accepted	species	(Godart)	933HS	https://www.catalogueoflife.org/data/taxon/933HS	Abdul, A. C., Amoroso, V. B., & Mohagan, A. B. (2022). Butterflies in the Agro-ecosystem of Brgy. San Jose, Koronadal City, South Cotabato, Philippines. Asian Journal of Biodiversity, 13(1).	http://dx.doi.org/10.7828/ajob.v13i1.1491
MOBIOS-000010	MaterialCitation	MOBIOS-000010	present	Abdul, A. C., Amoroso, V. B., & Mohagan, A. B. (2022). Butterflies in the Agro-ecosystem of Brgy. San Jose, Koronadal City, South Cotabato, Philippines. Asian Journal of Biodiversity, 13(1).	2017	ASIA	PH	SOCCSKSARGEN	South Cotabato	Koronadal	San Jose	6.5549	124.904	EPSG:4326		Abdul et al.	Eurema alitha	Animalia	Arthropoda	Insecta	Pieridae	Eurema	alitha	species	(Felder & Felder, 1862)	Accepted	species	(Felder & Felder, 1862)	3CZ8V	https://www.catalogueoflife.org/data/taxon/3CZ8V	Abdul, A. C., Amoroso, V. B., & Mohagan, A. B. (2022). Butterflies in the Agro-ecosystem of Brgy. San Jose, Koronadal City, South Cotabato, Philippines. Asian Journal of Biodiversity, 13(1).	http://dx.doi.org/10.7828/ajob.v13i1.1491
MOBIOS-000011	MaterialCitation	MOBIOS-000011	present	Abdul, A. C., Amoroso, V. B., & Mohagan, A. B. (2022). Butterflies in the Agro-ecosystem of Brgy. San Jose, Koronadal City, South Cotabato, Philippines. Asian Journal of Biodiversity, 13(1).	2017	ASIA	PH	SOCCSKSARGEN	South Cotabato	Koronadal	San Jose	6.5549	124.904	EPSG:4326		Abdul et al.	Eurema blanda	Animalia	Arthropoda	Insecta	Pieridae	Eurema	blanda	species	(Boisduval, 1836)	Accepted	species	(Boisduval, 1836)	3CZ92	https://www.catalogueoflife.org/data/taxon/3CZ92	Abdul, A. C., Amoroso, V. B., & Mohagan, A. B. (2022). Butterflies in the Agro-ecosystem of Brgy. San Jose, Koronadal City, South Cotabato, Philippines. Asian Journal of Biodiversity, 13(1).	http://dx.doi.org/10.7828/ajob.v13i1.1491
MOBIOS-000012	MaterialCitation	MOBIOS-000012	present	Abdul, A. C., Amoroso, V. B., & Mohagan, A. B. (2022). Butterflies in the Agro-ecosystem of Brgy. San Jose, Koronadal City, South Cotabato, Philippines. Asian Journal of Biodiversity, 13(1).	2017	ASIA	PH	SOCCSKSARGEN	South Cotabato	Koronadal	San Jose	6.5549	124.904	EPSG:4326		Abdul et al.	Hypolimnas bolina	Animalia	Arthropoda	Insecta	Nymphalidae	Hypolimnas	bolina	species	(Linnaeus, 1758)	Accepted	species	(Linnaeus, 1758)	3NWQF	https://www.catalogueoflife.org/data/taxon/3NWQF	Abdul, A. C., Amoroso, V. B., & Mohagan, A. B. (2022). Butterflies in the Agro-ecosystem of Brgy. San Jose, Koronadal City, South Cotabato, Philippines. Asian Journal of Biodiversity, 13(1).	http://dx.doi.org/10.7828/ajob.v13i1.1491
MOBIOS-000013	MaterialCitation	MOBIOS-000013	present	Abdul, A. C., Amoroso, V. B., & Mohagan, A. B. (2022). Butterflies in the Agro-ecosystem of Brgy. San Jose, Koronadal City, South Cotabato, Philippines. Asian Journal of Biodiversity, 13(1).	2017	ASIA	PH	SOCCSKSARGEN	South Cotabato	Koronadal	San Jose	6.5549	124.904	EPSG:4326		Abdul et al.	Junonia almana	Animalia	Arthropoda	Insecta	Nymphalidae	Junonia	almana	species	(Linnaeus, 1758)	Accepted	species	(Linnaeus, 1758)	6NHZT	https://www.catalogueoflife.org/data/taxon/6NHZT	Abdul, A. C., Amoroso, V. B., & Mohagan, A. B. (2022). Butterflies in the Agro-ecosystem of Brgy. San Jose, Koronadal City, South Cotabato, Philippines. Asian Journal of Biodiversity, 13(1).	http://dx.doi.org/10.7828/ajob.v13i1.1491
MOBIOS-000014	MaterialCitation	MOBIOS-000014	present	Abdul, A. C., Amoroso, V. B., & Mohagan, A. B. (2022). Butterflies in the Agro-ecosystem of Brgy. San Jose, Koronadal City, South Cotabato, Philippines. Asian Journal of Biodiversity, 13(1).	2017	ASIA	PH	SOCCSKSARGEN	South Cotabato	Koronadal	San Jose	6.5549	124.904	EPSG:4326		Abdul et al.	Junonia hedonia	Animalia	Arthropoda	Insecta	Nymphalidae	Junonia	hedonia	species	(Linnaeus, 1764)	Accepted	species	(Linnaeus, 1764)	6NHN8	https://www.catalogueoflife.org/data/taxon/6NHN8	Abdul, A. C., Amoroso, V. B., & Mohagan, A. B. (2022). Butterflies in the Agro-ecosystem of Brgy. San Jose, Koronadal City, South Cotabato, Philippines. Asian Journal of Biodiversity, 13(1).	http://dx.doi.org/10.7828/ajob.v13i1.1491
MOBIOS-000015	MaterialCitation	MOBIOS-000015	present	Abdul, A. C., Amoroso, V. B., & Mohagan, A. B. (2022). Butterflies in the Agro-ecosystem of Brgy. San Jose, Koronadal City, South Cotabato, Philippines. Asian Journal of Biodiversity, 13(1).	2017	ASIA	PH	SOCCSKSARGEN	South Cotabato	Koronadal	San Jose	6.5549	124.904	EPSG:4326		Abdul et al.	Lampides boeticus	Animalia	Arthropoda	Insecta	Lycaenidae	Lampides	boeticus	species	(Linnaeus, 1767)	Accepted	species	(Linnaeus, 1767)	3S3BV	https://www.catalogueoflife.org/data/taxon/3S3BV	Abdul, A. C., Amoroso, V. B., & Mohagan, A. B. (2022). Butterflies in the Agro-ecosystem of Brgy. San Jose, Koronadal City, South Cotabato, Philippines. Asian Journal of Biodiversity, 13(1).	http://dx.doi.org/10.7828/ajob.v13i1.1491
MOBIOS-000016	MaterialCitation	MOBIOS-000016	present	Abdul, A. C., Amoroso, V. B., & Mohagan, A. B. (2022). Butterflies in the Agro-ecosystem of Brgy. San Jose, Koronadal City, South Cotabato, Philippines. Asian Journal of Biodiversity, 13(1).	2017	ASIA	PH	SOCCSKSARGEN	South Cotabato	Koronadal	San Jose	6.5549	124.904	EPSG:4326		Abdul et al.	Leptosia nina	Animalia	Arthropoda	Insecta	Pieridae	Leptosia	nina	species	(Fabricius, 1793)	Accepted	species	(Fabricius, 1793)	6PJ9X	https://www.catalogueoflife.org/data/taxon/6PJ9X	Abdul, A. C., Amoroso, V. B., & Mohagan, A. B. (2022). Butterflies in the Agro-ecosystem of Brgy. San Jose, Koronadal City, South Cotabato, Philippines. Asian Journal of Biodiversity, 13(1).	http://dx.doi.org/10.7828/ajob.v13i1.1491
MOBIOS-000017	MaterialCitation	MOBIOS-000017	present	Abdul, A. C., Amoroso, V. B., & Mohagan, A. B. (2022). Butterflies in the Agro-ecosystem of Brgy. San Jose, Koronadal City, South Cotabato, Philippines. Asian Journal of Biodiversity, 13(1).	2017	ASIA	PH	SOCCSKSARGEN	South Cotabato	Koronadal	San Jose	6.5549	124.904	EPSG:4326		Abdul et al.	Megisba malaya	Animalia	Arthropoda	Insecta	Lycaenidae	Megisba	malaya	species	(Horsfield, 1828)	Accepted	species	(Horsfield, 1828)	3Z233	https://www.catalogueoflife.org/data/taxon/3Z233	Abdul, A. C., Amoroso, V. B., & Mohagan, A. B. (2022). Butterflies in the Agro-ecosystem of Brgy. San Jose, Koronadal City, South Cotabato, Philippines. Asian Journal of Biodiversity, 13(1).	http://dx.doi.org/10.7828/ajob.v13i1.1491
MOBIOS-000018	MaterialCitation	MOBIOS-000018	present	Abdul, A. C., Amoroso, V. B., & Mohagan, A. B. (2022). Butterflies in the Agro-ecosystem of Brgy. San Jose, Koronadal City, South Cotabato, Philippines. Asian Journal of Biodiversity, 13(1).	2017	ASIA	PH	SOCCSKSARGEN	South Cotabato	Koronadal	San Jose	6.5549	124.904	EPSG:4326		Abdul et al.	Melanitis leda	Animalia	Arthropoda	Insecta	Lycaenidae	Melanitis	leda	species	Linnaeus, 1758	Accepted	species	Linnaeus, 1758	3Z82W	https://www.catalogueoflife.org/data/taxon/3Z82W	Abdul, A. C., Amoroso, V. B., & Mohagan, A. B. (2022). Butterflies in the Agro-ecosystem of Brgy. San Jose, Koronadal City, South Cotabato, Philippines. Asian Journal of Biodiversity, 13(1).	http://dx.doi.org/10.7828/ajob.v13i1.1491
MOBIOS-000019	MaterialCitation	MOBIOS-000019	present	Abdul, A. C., Amoroso, V. B., & Mohagan, A. B. (2022). Butterflies in the Agro-ecosystem of Brgy. San Jose, Koronadal City, South Cotabato, Philippines. Asian Journal of Biodiversity, 13(1).	2017	ASIA	PH	SOCCSKSARGEN	South Cotabato	Koronadal	San Jose	6.5549	124.904	EPSG:4326		Abdul et al.	Pareronia boebera	Animalia	Arthropoda	Insecta	Pieridae	Pareronia	boebera	species	(Eschscholtz, 1821)	Accepted	species	(Eschscholtz, 1821)	4DL94	https://www.catalogueoflife.org/data/taxon/4DL94	Abdul, A. C., Amoroso, V. B., & Mohagan, A. B. (2022). Butterflies in the Agro-ecosystem of Brgy. San Jose, Koronadal City, South Cotabato, Philippines. Asian Journal of Biodiversity, 13(1).	http://dx.doi.org/10.7828/ajob.v13i1.1491
MOBIOS-000020	MaterialCitation	MOBIOS-000020	present	Abdul, A. C., Amoroso, V. B., & Mohagan, A. B. (2022). Butterflies in the Agro-ecosystem of Brgy. San Jose, Koronadal City, South Cotabato, Philippines. Asian Journal of Biodiversity, 13(1).	2017	ASIA	PH	SOCCSKSARGEN	South Cotabato	Koronadal	San Jose	6.5549	124.904	EPSG:4326		Abdul et al.	Troides rhadamantus	Animalia	Arthropoda	Insecta	Papilionidae	Troides	rhadamantus	species	(Lucas, 1835)	Accepted	species	(Lucas, 1835)	7D7RF	https://www.catalogueoflife.org/data/taxon/7D7RF	Abdul, A. C., Amoroso, V. B., & Mohagan, A. B. (2022). Butterflies in the Agro-ecosystem of Brgy. San Jose, Koronadal City, South Cotabato, Philippines. Asian Journal of Biodiversity, 13(1).	http://dx.doi.org/10.7828/ajob.v13i1.1491
MOBIOS-000021	MaterialCitation	MOBIOS-000021	present	Abdul, A. C., Amoroso, V. B., & Mohagan, A. B. (2022). Butterflies in the Agro-ecosystem of Brgy. San Jose, Koronadal City, South Cotabato, Philippines. Asian Journal of Biodiversity, 13(1).	2017	ASIA	PH	SOCCSKSARGEN	South Cotabato	Koronadal	San Jose	6.5549	124.904	EPSG:4326		Abdul et al.	Zizina otis	Animalia	Arthropoda	Insecta	Lycaenidae	Zizina	otis	species	(Fabricius, 1787)	Accepted	species	(Fabricius, 1787)	9F2Q9	https://www.catalogueoflife.org/data/taxon/9F2Q9	Abdul, A. C., Amoroso, V. B., & Mohagan, A. B. (2022). Butterflies in the Agro-ecosystem of Brgy. San Jose, Koronadal City, South Cotabato, Philippines. Asian Journal of Biodiversity, 13(1).	http://dx.doi.org/10.7828/ajob.v13i1.1491
MOBIOS-000022	MaterialCitation	MOBIOS-000022	present	Abdul, A. C., Amoroso, V. B., & Mohagan, A. B. (2022). Butterflies in the Agro-ecosystem of Brgy. San Jose, Koronadal City, South Cotabato, Philippines. Asian Journal of Biodiversity, 13(1).	2017	ASIA	PH	SOCCSKSARGEN	South Cotabato	Koronadal	San Jose	6.5549	124.904	EPSG:4326		Abdul et al.	Zizula hylax	Animalia	Arthropoda	Insecta	Lycaenidae	Zizula	hylax	species	(Fabricius, 1775)	Accepted	species	(Fabricius, 1775)	5D65B	https://www.catalogueoflife.org/data/taxon/5D65B	Abdul, A. C., Amoroso, V. B., & Mohagan, A. B. (2022). Butterflies in the Agro-ecosystem of Brgy. San Jose, Koronadal City, South Cotabato, Philippines. Asian Journal of Biodiversity, 13(1).	http://dx.doi.org/10.7828/ajob.v13i1.1491
MOBIOS-000023	MaterialCitation	MOBIOS-000023	present	Abrenica-Adamat, L. R., Bermudo, E. E., Torres, M. A. J., Dupo, A. L. B., & Demayo, C. G. (2013). Describing frequency of occurrence, size and stabilimentum-building behavior of four species of orb-web building Argiope spiders. Extreme Life, Biospeology and Astrobiology, 5(1), 28-37.	2014	ASIA	PH					8.2167	124.233	EPSG:4326		Abrenica-Adamat et al.	Argiope aemula	Animalia	Arthropoda	Arachnida	Araneidae	Argiope	aemula	species	(Walckenaer, 1841)	Accepted	species	(Walckenaer, 1841)	GGYW	https://www.catalogueoflife.org/data/taxon/GGYW	Abrenica-Adamat, L. R., Bermudo, E. E., Torres, M. A. J., Dupo, A. L. B., & Demayo, C. G. (2013). Describing frequency of occurrence, size and stabilimentum-building behavior of four species of orb-web building Argiope spiders. Extreme Life, Biospeology and Astrobiology, 5(1), 28-37.	https://doi.org/10.5281/zenodo.8188259
MOBIOS-000024	MaterialCitation	MOBIOS-000024	present	Abrenica-Adamat, L. R., Bermudo, E. E., Torres, M. A. J., Dupo, A. L. B., & Demayo, C. G. (2013). Describing frequency of occurrence, size and stabilimentum-building behavior of four species of orb-web building Argiope spiders. Extreme Life, Biospeology and Astrobiology, 5(1), 28-37.	2014	ASIA	PH					8.3333	124.267	EPSG:4326		Abrenica-Adamat et al.	Argiope aemula	Animalia	Arthropoda	Arachnida	Araneidae	Argiope	aemula	species	(Walckenaer, 1841)	Accepted	species	(Walckenaer, 1841)	GGYW	https://www.catalogueoflife.org/data/taxon/GGYW	Abrenica-Adamat, L. R., Bermudo, E. E., Torres, M. A. J., Dupo, A. L. B., & Demayo, C. G. (2013). Describing frequency of occurrence, size and stabilimentum-building behavior of four species of orb-web building Argiope spiders. Extreme Life, Biospeology and Astrobiology, 5(1), 28-37.	https://doi.org/10.5281/zenodo.8188259
MOBIOS-000025	MaterialCitation	MOBIOS-000025	present	Abrenica-Adamat, L. R., Bermudo, E. E., Torres, M. A. J., Dupo, A. L. B., & Demayo, C. G. (2013). Describing frequency of occurrence, size and stabilimentum-building behavior of four species of orb-web building Argiope spiders. Extreme Life, Biospeology and Astrobiology, 5(1), 28-37.	2014	ASIA	PH					9.1675	124.826	EPSG:4326		Abrenica-Adamat et al.	Argiope aemula	Animalia	Arthropoda	Arachnida	Araneidae	Argiope	aemula	species	(Walckenaer, 1841)	Accepted	species	(Walckenaer, 1841)	GGYW	https://www.catalogueoflife.org/data/taxon/GGYW	Abrenica-Adamat, L. R., Bermudo, E. E., Torres, M. A. J., Dupo, A. L. B., & Demayo, C. G. (2013). Describing frequency of occurrence, size and stabilimentum-building behavior of four species of orb-web building Argiope spiders. Extreme Life, Biospeology and Astrobiology, 5(1), 28-37.	https://doi.org/10.5281/zenodo.8188259
MOBIOS-000026	MaterialCitation	MOBIOS-000026	present	Abrenica-Adamat, L. R., Bermudo, E. E., Torres, M. A. J., Dupo, A. L. B., & Demayo, C. G. (2013). Describing frequency of occurrence, size and stabilimentum-building behavior of four species of orb-web building Argiope spiders. Extreme Life, Biospeology and Astrobiology, 5(1), 28-37.	2014	ASIA	PH					8.8333	125.1	EPSG:4326		Abrenica-Adamat et al.	Argiope aemula	Animalia	Arthropoda	Arachnida	Araneidae	Argiope	aemula	species	(Walckenaer, 1841)	Accepted	species	(Walckenaer, 1841)	GGYW	https://www.catalogueoflife.org/data/taxon/GGYW	Abrenica-Adamat, L. R., Bermudo, E. E., Torres, M. A. J., Dupo, A. L. B., & Demayo, C. G. (2013). Describing frequency of occurrence, size and stabilimentum-building behavior of four species of orb-web building Argiope spiders. Extreme Life, Biospeology and Astrobiology, 5(1), 28-37.	https://doi.org/10.5281/zenodo.8188259
MOBIOS-000027	MaterialCitation	MOBIOS-000027	present	Abrenica-Adamat, L. R., Bermudo, E. E., Torres, M. A. J., Dupo, A. L. B., & Demayo, C. G. (2013). Describing frequency of occurrence, size and stabilimentum-building behavior of four species of orb-web building Argiope spiders. Extreme Life, Biospeology and Astrobiology, 5(1), 28-37.	2014	ASIA	PH					8.15	123.85	EPSG:4326		Abrenica-Adamat et al.	Argiope aemula	Animalia	Arthropoda	Arachnida	Araneidae	Argiope	aemula	species	(Walckenaer, 1841)	Accepted	species	(Walckenaer, 1841)	GGYW	https://www.catalogueoflife.org/data/taxon/GGYW	Abrenica-Adamat, L. R., Bermudo, E. E., Torres, M. A. J., Dupo, A. L. B., & Demayo, C. G. (2013). Describing frequency of occurrence, size and stabilimentum-building behavior of four species of orb-web building Argiope spiders. Extreme Life, Biospeology and Astrobiology, 5(1), 28-37.	https://doi.org/10.5281/zenodo.8188259
MOBIOS-000028	MaterialCitation	MOBIOS-000028	present	Abrenica-Adamat, L. R., Bermudo, E. E., Torres, M. A. J., Dupo, A. L. B., & Demayo, C. G. (2013). Describing frequency of occurrence, size and stabilimentum-building behavior of four species of orb-web building Argiope spiders. Extreme Life, Biospeology and Astrobiology, 5(1), 28-37.	2014	ASIA	PH					7.0531	125.246	EPSG:4326		Abrenica-Adamat et al.	Argiope aemula	Animalia	Arthropoda	Arachnida	Araneidae	Argiope	aemula	species	(Walckenaer, 1841)	Accepted	species	(Walckenaer, 1841)	GGYW	https://www.catalogueoflife.org/data/taxon/GGYW	Abrenica-Adamat, L. R., Bermudo, E. E., Torres, M. A. J., Dupo, A. L. B., & Demayo, C. G. (2013). Describing frequency of occurrence, size and stabilimentum-building behavior of four species of orb-web building Argiope spiders. Extreme Life, Biospeology and Astrobiology, 5(1), 28-37.	https://doi.org/10.5281/zenodo.8188259
MOBIOS-000029	MaterialCitation	MOBIOS-000029	present	Abrenica-Adamat, L. R., Bermudo, E. E., Torres, M. A. J., Dupo, A. L. B., & Demayo, C. G. (2013). Describing frequency of occurrence, size and stabilimentum-building behavior of four species of orb-web building Argiope spiders. Extreme Life, Biospeology and Astrobiology, 5(1), 28-37.	2014	ASIA	PH					7.0111	125.091	EPSG:4326		Abrenica-Adamat et al.	Argiope aemula	Animalia	Arthropoda	Arachnida	Araneidae	Argiope	aemula	species	(Walckenaer, 1841)	Accepted	species	(Walckenaer, 1841)	GGYW	https://www.catalogueoflife.org/data/taxon/GGYW	Abrenica-Adamat, L. R., Bermudo, E. E., Torres, M. A. J., Dupo, A. L. B., & Demayo, C. G. (2013). Describing frequency of occurrence, size and stabilimentum-building behavior of four species of orb-web building Argiope spiders. Extreme Life, Biospeology and Astrobiology, 5(1), 28-37.	https://doi.org/10.5281/zenodo.8188259
MOBIOS-000030	MaterialCitation	MOBIOS-000030	present	Abrenica-Adamat, L. R., Bermudo, E. E., Torres, M. A. J., Dupo, A. L. B., & Demayo, C. G. (2013). Describing frequency of occurrence, size and stabilimentum-building behavior of four species of orb-web building Argiope spiders. Extreme Life, Biospeology and Astrobiology, 5(1), 28-37.	2014	ASIA	PH					8.0667	123.75	EPSG:4326		Abrenica-Adamat et al.	Argiope aemula	Animalia	Arthropoda	Arachnida	Araneidae	Argiope	aemula	species	(Walckenaer, 1841)	Accepted	species	(Walckenaer, 1841)	GGYW	https://www.catalogueoflife.org/data/taxon/GGYW	Abrenica-Adamat, L. R., Bermudo, E. E., Torres, M. A. J., Dupo, A. L. B., & Demayo, C. G. (2013). Describing frequency of occurrence, size and stabilimentum-building behavior of four species of orb-web building Argiope spiders. Extreme Life, Biospeology and Astrobiology, 5(1), 28-37.	https://doi.org/10.5281/zenodo.8188259
MOBIOS-000031	MaterialCitation	MOBIOS-000031	present	Abrenica-Adamat, L. R., Bermudo, E. E., Torres, M. A. J., Dupo, A. L. B., & Demayo, C. G. (2013). Describing frequency of occurrence, size and stabilimentum-building behavior of four species of orb-web building Argiope spiders. Extreme Life, Biospeology and Astrobiology, 5(1), 28-37.	2014	ASIA	PH					8.2167	124.233	EPSG:4326		Abrenica-Adamat et al.	Argiope appensa	Animalia	Arthropoda	Arachnida	Araneidae	Argiope	appensa	species	(Walckenaer, 1841)	Accepted	species	(Walckenaer, 1841)	GGZ5	https://www.catalogueoflife.org/data/taxon/GGZ5	Abrenica-Adamat, L. R., Bermudo, E. E., Torres, M. A. J., Dupo, A. L. B., & Demayo, C. G. (2013). Describing frequency of occurrence, size and stabilimentum-building behavior of four species of orb-web building Argiope spiders. Extreme Life, Biospeology and Astrobiology, 5(1), 28-37.	https://doi.org/10.5281/zenodo.8188259
MOBIOS-000032	MaterialCitation	MOBIOS-000032	present	Abrenica-Adamat, L. R., Bermudo, E. E., Torres, M. A. J., Dupo, A. L. B., & Demayo, C. G. (2013). Describing frequency of occurrence, size and stabilimentum-building behavior of four species of orb-web building Argiope spiders. Extreme Life, Biospeology and Astrobiology, 5(1), 28-37.	2014	ASIA	PH					8.3333	124.267	EPSG:4326		Abrenica-Adamat et al.	Argiope appensa	Animalia	Arthropoda	Arachnida	Araneidae	Argiope	appensa	species	(Walckenaer, 1841)	Accepted	species	(Walckenaer, 1841)	GGZ5	https://www.catalogueoflife.org/data/taxon/GGZ5	Abrenica-Adamat, L. R., Bermudo, E. E., Torres, M. A. J., Dupo, A. L. B., & Demayo, C. G. (2013). Describing frequency of occurrence, size and stabilimentum-building behavior of four species of orb-web building Argiope spiders. Extreme Life, Biospeology and Astrobiology, 5(1), 28-37.	https://doi.org/10.5281/zenodo.8188259
MOBIOS-000033	MaterialCitation	MOBIOS-000033	present	Abrenica-Adamat, L. R., Bermudo, E. E., Torres, M. A. J., Dupo, A. L. B., & Demayo, C. G. (2013). Describing frequency of occurrence, size and stabilimentum-building behavior of four species of orb-web building Argiope spiders. Extreme Life, Biospeology and Astrobiology, 5(1), 28-37.	2014	ASIA	PH					9.1675	124.826	EPSG:4326		Abrenica-Adamat et al.	Argiope appensa	Animalia	Arthropoda	Arachnida	Araneidae	Argiope	appensa	species	(Walckenaer, 1841)	Accepted	species	(Walckenaer, 1841)	GGZ5	https://www.catalogueoflife.org/data/taxon/GGZ5	Abrenica-Adamat, L. R., Bermudo, E. E., Torres, M. A. J., Dupo, A. L. B., & Demayo, C. G. (2013). Describing frequency of occurrence, size and stabilimentum-building behavior of four species of orb-web building Argiope spiders. Extreme Life, Biospeology and Astrobiology, 5(1), 28-37.	https://doi.org/10.5281/zenodo.8188259
MOBIOS-000034	MaterialCitation	MOBIOS-000034	present	Abrenica-Adamat, L. R., Bermudo, E. E., Torres, M. A. J., Dupo, A. L. B., & Demayo, C. G. (2013). Describing frequency of occurrence, size and stabilimentum-building behavior of four species of orb-web building Argiope spiders. Extreme Life, Biospeology and Astrobiology, 5(1), 28-37.	2014	ASIA	PH					8.8333	125.1	EPSG:4326		Abrenica-Adamat et al.	Argiope appensa	Animalia	Arthropoda	Arachnida	Araneidae	Argiope	appensa	species	(Walckenaer, 1841)	Accepted	species	(Walckenaer, 1841)	GGZ5	https://www.catalogueoflife.org/data/taxon/GGZ5	Abrenica-Adamat, L. R., Bermudo, E. E., Torres, M. A. J., Dupo, A. L. B., & Demayo, C. G. (2013). Describing frequency of occurrence, size and stabilimentum-building behavior of four species of orb-web building Argiope spiders. Extreme Life, Biospeology and Astrobiology, 5(1), 28-37.	https://doi.org/10.5281/zenodo.8188259
MOBIOS-000035	MaterialCitation	MOBIOS-000035	present	Abrenica-Adamat, L. R., Bermudo, E. E., Torres, M. A. J., Dupo, A. L. B., & Demayo, C. G. (2013). Describing frequency of occurrence, size and stabilimentum-building behavior of four species of orb-web building Argiope spiders. Extreme Life, Biospeology and Astrobiology, 5(1), 28-37.	2014	ASIA	PH					8.15	125.85	EPSG:4326		Abrenica-Adamat et al.	Argiope appensa	Animalia	Arthropoda	Arachnida	Araneidae	Argiope	appensa	species	(Walckenaer, 1841)	Accepted	species	(Walckenaer, 1841)	GGZ5	https://www.catalogueoflife.org/data/taxon/GGZ5	Abrenica-Adamat, L. R., Bermudo, E. E., Torres, M. A. J., Dupo, A. L. B., & Demayo, C. G. (2013). Describing frequency of occurrence, size and stabilimentum-building behavior of four species of orb-web building Argiope spiders. Extreme Life, Biospeology and Astrobiology, 5(1), 28-37.	https://doi.org/10.5281/zenodo.8188259
MOBIOS-000036	MaterialCitation	MOBIOS-000036	present	Abrenica-Adamat, L. R., Bermudo, E. E., Torres, M. A. J., Dupo, A. L. B., & Demayo, C. G. (2013). Describing frequency of occurrence, size and stabilimentum-building behavior of four species of orb-web building Argiope spiders. Extreme Life, Biospeology and Astrobiology, 5(1), 28-37.	2014	ASIA	PH					7.0531	125.246	EPSG:4326		Abrenica-Adamat et al.	Argiope appensa	Animalia	Arthropoda	Arachnida	Araneidae	Argiope	appensa	species	(Walckenaer, 1841)	Accepted	species	(Walckenaer, 1841)	GGZ5	https://www.catalogueoflife.org/data/taxon/GGZ5	Abrenica-Adamat, L. R., Bermudo, E. E., Torres, M. A. J., Dupo, A. L. B., & Demayo, C. G. (2013). Describing frequency of occurrence, size and stabilimentum-building behavior of four species of orb-web building Argiope spiders. Extreme Life, Biospeology and Astrobiology, 5(1), 28-37.	https://doi.org/10.5281/zenodo.8188259
MOBIOS-000037	MaterialCitation	MOBIOS-000037	present	Abrenica-Adamat, L. R., Bermudo, E. E., Torres, M. A. J., Dupo, A. L. B., & Demayo, C. G. (2013). Describing frequency of occurrence, size and stabilimentum-building behavior of four species of orb-web building Argiope spiders. Extreme Life, Biospeology and Astrobiology, 5(1), 28-37.	2014	ASIA	PH					7.0111	125.091	EPSG:4326		Abrenica-Adamat et al.	Argiope appensa	Animalia	Arthropoda	Arachnida	Araneidae	Argiope	appensa	species	(Walckenaer, 1841)	Accepted	species	(Walckenaer, 1841)	GGZ5	https://www.catalogueoflife.org/data/taxon/GGZ5	Abrenica-Adamat, L. R., Bermudo, E. E., Torres, M. A. J., Dupo, A. L. B., & Demayo, C. G. (2013). Describing frequency of occurrence, size and stabilimentum-building behavior of four species of orb-web building Argiope spiders. Extreme Life, Biospeology and Astrobiology, 5(1), 28-37.	https://doi.org/10.5281/zenodo.8188259
MOBIOS-000038	MaterialCitation	MOBIOS-000038	present	Abrenica-Adamat, L. R., Bermudo, E. E., Torres, M. A. J., Dupo, A. L. B., & Demayo, C. G. (2013). Describing frequency of occurrence, size and stabilimentum-building behavior of four species of orb-web building Argiope spiders. Extreme Life, Biospeology and Astrobiology, 5(1), 28-37.	2014	ASIA	PH					8.0667	123.75	EPSG:4326		Abrenica-Adamat et al.	Argiope appensa	Animalia	Arthropoda	Arachnida	Araneidae	Argiope	appensa	species	(Walckenaer, 1841)	Accepted	species	(Walckenaer, 1841)	GGZ5	https://www.catalogueoflife.org/data/taxon/GGZ5	Abrenica-Adamat, L. R., Bermudo, E. E., Torres, M. A. J., Dupo, A. L. B., & Demayo, C. G. (2013). Describing frequency of occurrence, size and stabilimentum-building behavior of four species of orb-web building Argiope spiders. Extreme Life, Biospeology and Astrobiology, 5(1), 28-37.	https://doi.org/10.5281/zenodo.8188259
MOBIOS-000039	MaterialCitation	MOBIOS-000039	present	Abrenica-Adamat, L. R., Bermudo, E. E., Torres, M. A. J., Dupo, A. L. B., & Demayo, C. G. (2013). Describing frequency of occurrence, size and stabilimentum-building behavior of four species of orb-web building Argiope spiders. Extreme Life, Biospeology and Astrobiology, 5(1), 28-37.	2014	ASIA	PH					8.2167	124.233	EPSG:4326		Abrenica-Adamat et al.	Argiope catenulata	Animalia	Arthropoda	Arachnida	Araneidae	Argiope	catenulata	species	(Doleschall, 1859)	Accepted	species	(Doleschall, 1859)	GGZW	https://www.catalogueoflife.org/data/taxon/GGZW	Abrenica-Adamat, L. R., Bermudo, E. E., Torres, M. A. J., Dupo, A. L. B., & Demayo, C. G. (2013). Describing frequency of occurrence, size and stabilimentum-building behavior of four species of orb-web building Argiope spiders. Extreme Life, Biospeology and Astrobiology, 5(1), 28-37.	https://doi.org/10.5281/zenodo.8188259
MOBIOS-000040	MaterialCitation	MOBIOS-000040	present	Abrenica-Adamat, L. R., Bermudo, E. E., Torres, M. A. J., Dupo, A. L. B., & Demayo, C. G. (2013). Describing frequency of occurrence, size and stabilimentum-building behavior of four species of orb-web building Argiope spiders. Extreme Life, Biospeology and Astrobiology, 5(1), 28-37.	2014	ASIA	PH					8.3333	124.267	EPSG:4326		Abrenica-Adamat et al.	Argiope catenulata	Animalia	Arthropoda	Arachnida	Araneidae	Argiope	catenulata	species	(Doleschall, 1859)	Accepted	species	(Doleschall, 1859)	GGZW	https://www.catalogueoflife.org/data/taxon/GGZW	Abrenica-Adamat, L. R., Bermudo, E. E., Torres, M. A. J., Dupo, A. L. B., & Demayo, C. G. (2013). Describing frequency of occurrence, size and stabilimentum-building behavior of four species of orb-web building Argiope spiders. Extreme Life, Biospeology and Astrobiology, 5(1), 28-37.	https://doi.org/10.5281/zenodo.8188259
MOBIOS-000041	MaterialCitation	MOBIOS-000041	present	Abrenica-Adamat, L. R., Bermudo, E. E., Torres, M. A. J., Dupo, A. L. B., & Demayo, C. G. (2013). Describing frequency of occurrence, size and stabilimentum-building behavior of four species of orb-web building Argiope spiders. Extreme Life, Biospeology and Astrobiology, 5(1), 28-37.	2014	ASIA	PH					9.1675	124.826	EPSG:4326		Abrenica-Adamat et al.	Argiope catenulata	Animalia	Arthropoda	Arachnida	Araneidae	Argiope	catenulata	species	(Doleschall, 1859)	Accepted	species	(Doleschall, 1859)	GGZW	https://www.catalogueoflife.org/data/taxon/GGZW	Abrenica-Adamat, L. R., Bermudo, E. E., Torres, M. A. J., Dupo, A. L. B., & Demayo, C. G. (2013). Describing frequency of occurrence, size and stabilimentum-building behavior of four species of orb-web building Argiope spiders. Extreme Life, Biospeology and Astrobiology, 5(1), 28-37.	https://doi.org/10.5281/zenodo.8188259
MOBIOS-000042	MaterialCitation	MOBIOS-000042	present	Abrenica-Adamat, L. R., Bermudo, E. E., Torres, M. A. J., Dupo, A. L. B., & Demayo, C. G. (2013). Describing frequency of occurrence, size and stabilimentum-building behavior of four species of orb-web building Argiope spiders. Extreme Life, Biospeology and Astrobiology, 5(1), 28-37.	2014	ASIA	PH					8.8333	125.1	EPSG:4326		Abrenica-Adamat et al.	Argiope catenulata	Animalia	Arthropoda	Arachnida	Araneidae	Argiope	catenulata	species	(Doleschall, 1859)	Accepted	species	(Doleschall, 1859)	GGZW	https://www.catalogueoflife.org/data/taxon/GGZW	Abrenica-Adamat, L. R., Bermudo, E. E., Torres, M. A. J., Dupo, A. L. B., & Demayo, C. G. (2013). Describing frequency of occurrence, size and stabilimentum-building behavior of four species of orb-web building Argiope spiders. Extreme Life, Biospeology and Astrobiology, 5(1), 28-37.	https://doi.org/10.5281/zenodo.8188259
MOBIOS-000043	MaterialCitation	MOBIOS-000043	present	Abrenica-Adamat, L. R., Bermudo, E. E., Torres, M. A. J., Dupo, A. L. B., & Demayo, C. G. (2013). Describing frequency of occurrence, size and stabilimentum-building behavior of four species of orb-web building Argiope spiders. Extreme Life, Biospeology and Astrobiology, 5(1), 28-37.	2014	ASIA	PH					8.15	125.85	EPSG:4326		Abrenica-Adamat et al.	Argiope catenulata	Animalia	Arthropoda	Arachnida	Araneidae	Argiope	catenulata	species	(Doleschall, 1859)	Accepted	species	(Doleschall, 1859)	GGZW	https://www.catalogueoflife.org/data/taxon/GGZW	Abrenica-Adamat, L. R., Bermudo, E. E., Torres, M. A. J., Dupo, A. L. B., & Demayo, C. G. (2013). Describing frequency of occurrence, size and stabilimentum-building behavior of four species of orb-web building Argiope spiders. Extreme Life, Biospeology and Astrobiology, 5(1), 28-37.	https://doi.org/10.5281/zenodo.8188259
MOBIOS-000044	MaterialCitation	MOBIOS-000044	present	Abrenica-Adamat, L. R., Bermudo, E. E., Torres, M. A. J., Dupo, A. L. B., & Demayo, C. G. (2013). Describing frequency of occurrence, size and stabilimentum-building behavior of four species of orb-web building Argiope spiders. Extreme Life, Biospeology and Astrobiology, 5(1), 28-37.	2014	ASIA	PH					7.0531	125.246	EPSG:4326		Abrenica-Adamat et al.	Argiope catenulata	Animalia	Arthropoda	Arachnida	Araneidae	Argiope	catenulata	species	(Doleschall, 1859)	Accepted	species	(Doleschall, 1859)	GGZW	https://www.catalogueoflife.org/data/taxon/GGZW	Abrenica-Adamat, L. R., Bermudo, E. E., Torres, M. A. J., Dupo, A. L. B., & Demayo, C. G. (2013). Describing frequency of occurrence, size and stabilimentum-building behavior of four species of orb-web building Argiope spiders. Extreme Life, Biospeology and Astrobiology, 5(1), 28-37.	https://doi.org/10.5281/zenodo.8188259
MOBIOS-000045	MaterialCitation	MOBIOS-000045	present	Abrenica-Adamat, L. R., Bermudo, E. E., Torres, M. A. J., Dupo, A. L. B., & Demayo, C. G. (2013). Describing frequency of occurrence, size and stabilimentum-building behavior of four species of orb-web building Argiope spiders. Extreme Life, Biospeology and Astrobiology, 5(1), 28-37.	2014	ASIA	PH					7.0111	125.091	EPSG:4326		Abrenica-Adamat et al.	Argiope catenulata	Animalia	Arthropoda	Arachnida	Araneidae	Argiope	catenulata	species	(Doleschall, 1859)	Accepted	species	(Doleschall, 1859)	GGZW	https://www.catalogueoflife.org/data/taxon/GGZW	Abrenica-Adamat, L. R., Bermudo, E. E., Torres, M. A. J., Dupo, A. L. B., & Demayo, C. G. (2013). Describing frequency of occurrence, size and stabilimentum-building behavior of four species of orb-web building Argiope spiders. Extreme Life, Biospeology and Astrobiology, 5(1), 28-37.	https://doi.org/10.5281/zenodo.8188259
MOBIOS-000046	MaterialCitation	MOBIOS-000046	present	Abrenica-Adamat, L. R., Bermudo, E. E., Torres, M. A. J., Dupo, A. L. B., & Demayo, C. G. (2013). Describing frequency of occurrence, size and stabilimentum-building behavior of four species of orb-web building Argiope spiders. Extreme Life, Biospeology and Astrobiology, 5(1), 28-37.	2014	ASIA	PH					8.0828	123.75	EPSG:4326		Abrenica-Adamat et al.	Argiope catenulata	Animalia	Arthropoda	Arachnida	Araneidae	Argiope	catenulata	species	(Doleschall, 1859)	Accepted	species	(Doleschall, 1859)	GGZW	https://www.catalogueoflife.org/data/taxon/GGZW	Abrenica-Adamat, L. R., Bermudo, E. E., Torres, M. A. J., Dupo, A. L. B., & Demayo, C. G. (2013). Describing frequency of occurrence, size and stabilimentum-building behavior of four species of orb-web building Argiope spiders. Extreme Life, Biospeology and Astrobiology, 5(1), 28-37.	https://doi.org/10.5281/zenodo.8188259
MOBIOS-000047	MaterialCitation	MOBIOS-000047	present	Abrenica-Adamat, L. R., Bermudo, E. E., Torres, M. A. J., Dupo, A. L. B., & Demayo, C. G. (2013). Describing frequency of occurrence, size and stabilimentum-building behavior of four species of orb-web building Argiope spiders. Extreme Life, Biospeology and Astrobiology, 5(1), 28-37.	2014	ASIA	PH					8.2167	124.233	EPSG:4326		Abrenica-Adamat et al.	Argiope luzona	Animalia	Arthropoda	Arachnida	Araneidae	Argiope	luzona	species	(Walckenaer, 1841)	Accepted	species	(Walckenaer, 1841)	GH3B	https://www.catalogueoflife.org/data/taxon/GH3B	Abrenica-Adamat, L. R., Bermudo, E. E., Torres, M. A. J., Dupo, A. L. B., & Demayo, C. G. (2013). Describing frequency of occurrence, size and stabilimentum-building behavior of four species of orb-web building Argiope spiders. Extreme Life, Biospeology and Astrobiology, 5(1), 28-37.	https://doi.org/10.5281/zenodo.8188259
MOBIOS-000048	MaterialCitation	MOBIOS-000048	present	Abrenica-Adamat, L. R., Bermudo, E. E., Torres, M. A. J., Dupo, A. L. B., & Demayo, C. G. (2013). Describing frequency of occurrence, size and stabilimentum-building behavior of four species of orb-web building Argiope spiders. Extreme Life, Biospeology and Astrobiology, 5(1), 28-37.	2014	ASIA	PH					8.3333	124.267	EPSG:4326		Abrenica-Adamat et al.	Argiope luzona	Animalia	Arthropoda	Arachnida	Araneidae	Argiope	luzona	species	(Walckenaer, 1841)	Accepted	species	(Walckenaer, 1841)	GH3B	https://www.catalogueoflife.org/data/taxon/GH3B	Abrenica-Adamat, L. R., Bermudo, E. E., Torres, M. A. J., Dupo, A. L. B., & Demayo, C. G. (2013). Describing frequency of occurrence, size and stabilimentum-building behavior of four species of orb-web building Argiope spiders. Extreme Life, Biospeology and Astrobiology, 5(1), 28-37.	https://doi.org/10.5281/zenodo.8188259
MOBIOS-000049	MaterialCitation	MOBIOS-000049	present	Abrenica-Adamat, L. R., Bermudo, E. E., Torres, M. A. J., Dupo, A. L. B., & Demayo, C. G. (2013). Describing frequency of occurrence, size and stabilimentum-building behavior of four species of orb-web building Argiope spiders. Extreme Life, Biospeology and Astrobiology, 5(1), 28-37.	2014	ASIA	PH					9.1675	124.826	EPSG:4326		Abrenica-Adamat et al.	Argiope luzona	Animalia	Arthropoda	Arachnida	Araneidae	Argiope	luzona	species	(Walckenaer, 1841)	Accepted	species	(Walckenaer, 1841)	GH3B	https://www.catalogueoflife.org/data/taxon/GH3B	Abrenica-Adamat, L. R., Bermudo, E. E., Torres, M. A. J., Dupo, A. L. B., & Demayo, C. G. (2013). Describing frequency of occurrence, size and stabilimentum-building behavior of four species of orb-web building Argiope spiders. Extreme Life, Biospeology and Astrobiology, 5(1), 28-37.	https://doi.org/10.5281/zenodo.8188259
MOBIOS-000050	MaterialCitation	MOBIOS-000050	present	Abrenica-Adamat, L. R., Bermudo, E. E., Torres, M. A. J., Dupo, A. L. B., & Demayo, C. G. (2013). Describing frequency of occurrence, size and stabilimentum-building behavior of four species of orb-web building Argiope spiders. Extreme Life, Biospeology and Astrobiology, 5(1), 28-37.	2014	ASIA	PH					8.8333	125.1	EPSG:4326		Abrenica-Adamat et al.	Argiope luzona	Animalia	Arthropoda	Arachnida	Araneidae	Argiope	luzona	species	(Walckenaer, 1841)	Accepted	species	(Walckenaer, 1841)	GH3B	https://www.catalogueoflife.org/data/taxon/GH3B	Abrenica-Adamat, L. R., Bermudo, E. E., Torres, M. A. J., Dupo, A. L. B., & Demayo, C. G. (2013). Describing frequency of occurrence, size and stabilimentum-building behavior of four species of orb-web building Argiope spiders. Extreme Life, Biospeology and Astrobiology, 5(1), 28-37.	https://doi.org/10.5281/zenodo.8188259
MOBIOS-000051	MaterialCitation	MOBIOS-000051	present	Abrenica-Adamat, L. R., Bermudo, E. E., Torres, M. A. J., Dupo, A. L. B., & Demayo, C. G. (2013). Describing frequency of occurrence, size and stabilimentum-building behavior of four species of orb-web building Argiope spiders. Extreme Life, Biospeology and Astrobiology, 5(1), 28-37.	2014	ASIA	PH					8.15	123.85	EPSG:4326		Abrenica-Adamat et al.	Argiope luzona	Animalia	Arthropoda	Arachnida	Araneidae	Argiope	luzona	species	(Walckenaer, 1841)	Accepted	species	(Walckenaer, 1841)	GH3B	https://www.catalogueoflife.org/data/taxon/GH3B	Abrenica-Adamat, L. R., Bermudo, E. E., Torres, M. A. J., Dupo, A. L. B., & Demayo, C. G. (2013). Describing frequency of occurrence, size and stabilimentum-building behavior of four species of orb-web building Argiope spiders. Extreme Life, Biospeology and Astrobiology, 5(1), 28-37.	https://doi.org/10.5281/zenodo.8188259
MOBIOS-000052	MaterialCitation	MOBIOS-000052	present	Abrenica-Adamat, L. R., Bermudo, E. E., Torres, M. A. J., Dupo, A. L. B., & Demayo, C. G. (2013). Describing frequency of occurrence, size and stabilimentum-building behavior of four species of orb-web building Argiope spiders. Extreme Life, Biospeology and Astrobiology, 5(1), 28-37.	2014	ASIA	PH					7.0531	125.246	EPSG:4326		Abrenica-Adamat et al.	Argiope luzona	Animalia	Arthropoda	Arachnida	Araneidae	Argiope	luzona	species	(Walckenaer, 1841)	Accepted	species	(Walckenaer, 1841)	GH3B	https://www.catalogueoflife.org/data/taxon/GH3B	Abrenica-Adamat, L. R., Bermudo, E. E., Torres, M. A. J., Dupo, A. L. B., & Demayo, C. G. (2013). Describing frequency of occurrence, size and stabilimentum-building behavior of four species of orb-web building Argiope spiders. Extreme Life, Biospeology and Astrobiology, 5(1), 28-37.	https://doi.org/10.5281/zenodo.8188259
MOBIOS-000053	MaterialCitation	MOBIOS-000053	present	Abrenica-Adamat, L. R., Bermudo, E. E., Torres, M. A. J., Dupo, A. L. B., & Demayo, C. G. (2013). Describing frequency of occurrence, size and stabilimentum-building behavior of four species of orb-web building Argiope spiders. Extreme Life, Biospeology and Astrobiology, 5(1), 28-37.	2014	ASIA	PH					7.0111	125.091	EPSG:4326		Abrenica-Adamat et al.	Argiope luzona	Animalia	Arthropoda	Arachnida	Araneidae	Argiope	luzona	species	(Walckenaer, 1841)	Accepted	species	(Walckenaer, 1841)	GH3B	https://www.catalogueoflife.org/data/taxon/GH3B	Abrenica-Adamat, L. R., Bermudo, E. E., Torres, M. A. J., Dupo, A. L. B., & Demayo, C. G. (2013). Describing frequency of occurrence, size and stabilimentum-building behavior of four species of orb-web building Argiope spiders. Extreme Life, Biospeology and Astrobiology, 5(1), 28-37.	https://doi.org/10.5281/zenodo.8188259
MOBIOS-000054	MaterialCitation	MOBIOS-000054	present	Abrenica-Adamat, L. R., Bermudo, E. E., Torres, M. A. J., Dupo, A. L. B., & Demayo, C. G. (2013). Describing frequency of occurrence, size and stabilimentum-building behavior of four species of orb-web building Argiope spiders. Extreme Life, Biospeology and Astrobiology, 5(1), 28-37.	2014	ASIA	PH					8.0667	123.75	EPSG:4326		Abrenica-Adamat et al.	Argiope luzona	Animalia	Arthropoda	Arachnida	Araneidae	Argiope	luzona	species	(Walckenaer, 1841)	Accepted	species	(Walckenaer, 1841)	GH3B	https://www.catalogueoflife.org/data/taxon/GH3B	Abrenica-Adamat, L. R., Bermudo, E. E., Torres, M. A. J., Dupo, A. L. B., & Demayo, C. G. (2013). Describing frequency of occurrence, size and stabilimentum-building behavior of four species of orb-web building Argiope spiders. Extreme Life, Biospeology and Astrobiology, 5(1), 28-37.	https://doi.org/10.5281/zenodo.8188259
MOBIOS-000055	MaterialCitation	MOBIOS-000055	present	Abuan, M. I., & Jumawan, J. C. (2016). Species Distribution of Freshwater Crustaceans (Crustacea) of Lake Oro, Esperanza, Agusan del Sur, Mindanao, Philippines.	2016	ASIA	PH	Caraga	Agusan del Sur	Esperanza	Lake Oro	8.3468	125.411	EPSG:4326		Abuan and Jumawan	Cambarellus	Animalia	Arthropoda	Malacostraca	Cambaridae	Cambarellus		genus	Ortmann, 1905	Accepted	genus	Ortmann, 1905	7NRQM	https://www.catalogueoflife.org/data/taxon/7NRQM	Abuan, M. I., & Jumawan, J. C. (2016). Species Distribution of Freshwater Crustaceans (Crustacea) of Lake Oro, Esperanza, Agusan del Sur, Mindanao, Philippines.	https://doi.org/10.5281/zenodo.8188273
MOBIOS-000056	MaterialCitation	MOBIOS-000056	present	Abuan, M. I., & Jumawan, J. C. (2016). Species Distribution of Freshwater Crustaceans (Crustacea) of Lake Oro, Esperanza, Agusan del Sur, Mindanao, Philippines.	2016	ASIA	PH	Caraga	Agusan del Sur	Esperanza	Lake Oro	8.3468	125.411	EPSG:4326		Abuan and Jumawan	Palaemonidae	Animalia	Arthropoda	Malacostraca	Palaemonidae			family	Rafinesque, 1815	Accepted	family	Rafinesque, 1815	9GL97	https://www.catalogueoflife.org/data/taxon/9GL97	Abuan, M. I., & Jumawan, J. C. (2016). Species Distribution of Freshwater Crustaceans (Crustacea) of Lake Oro, Esperanza, Agusan del Sur, Mindanao, Philippines.	https://doi.org/10.5281/zenodo.8188273
MOBIOS-000057	MaterialCitation	MOBIOS-000057	present	Abuan, M. I., & Jumawan, J. C. (2016). Species Distribution of Freshwater Crustaceans (Crustacea) of Lake Oro, Esperanza, Agusan del Sur, Mindanao, Philippines.	2016	ASIA	PH	Caraga	Agusan del Sur	Esperanza	Lake Oro	8.3468	125.411	EPSG:4326		Abuan and Jumawan	Pandalus borealis	Animalia	Arthropoda	Malacostraca	Pandalidae	Pandalus	borealis	species	Krøyer, 1838	Accepted	species	Krøyer, 1838	9CZ3G	https://www.catalogueoflife.org/data/taxon/9CZ3G	Abuan, M. I., & Jumawan, J. C. (2016). Species Distribution of Freshwater Crustaceans (Crustacea) of Lake Oro, Esperanza, Agusan del Sur, Mindanao, Philippines.	https://doi.org/10.5281/zenodo.8188273
MOBIOS-000058	MaterialCitation	MOBIOS-000058	present	Achondo, M. J. M. M., Casim, L. F., Tanalgo, K. C., Agduma, A. R., Lloyd, B., Bretaña, P., ... & Bello, V. P. (2014). Occurrence and abundance of fruit bats in selected conservation areas of North Cotabato, Philippines. Asian Journal of Conservation Biology, 3(1), 3-7.	2014	ASIA	PH	SOCCSKSARGEN	North Cotabato	Kidapawan City	Mount Apo Natural Park	7.8027	125.212	EPSG:4326	100	Achondo et al.	Cynopterus brachyotis	Animalia	Chordata	Mammalia	Pteropodidae	Cynopterus	brachyotis	species	(Müller, 1838)	Accepted	species	(Müller, 1838)	6C88T	https://www.catalogueoflife.org/data/taxon/6C88T	Achondo, M. J. M. M., Casim, L. F., Tanalgo, K. C., Agduma, A. R., Lloyd, B., Bretaña, P., ... & Bello, V. P. (2014). Occurrence and abundance of fruit bats in selected conservation areas of North Cotabato, Philippines. Asian Journal of Conservation Biology, 3(1), 3-7.	https://doi.org/10.5281/zenodo.8188281
MOBIOS-000059	MaterialCitation	MOBIOS-000059	present	Achondo, M. J. M. M., Casim, L. F., Tanalgo, K. C., Agduma, A. R., Lloyd, B., Bretaña, P., ... & Bello, V. P. (2014). Occurrence and abundance of fruit bats in selected conservation areas of North Cotabato, Philippines. Asian Journal of Conservation Biology, 3(1), 3-7.	2014	ASIA	PH	SOCCSKSARGEN	North Cotabato	Tulunan	New Culasi	6.7862	124.995	EPSG:4326	100	Achondo et al.	Cynopterus brachyotis	Animalia	Chordata	Mammalia	Pteropodidae	Cynopterus	brachyotis	species	(Müller, 1838)	Accepted	species	(Müller, 1838)	6C88T	https://www.catalogueoflife.org/data/taxon/6C88T	Achondo, M. J. M. M., Casim, L. F., Tanalgo, K. C., Agduma, A. R., Lloyd, B., Bretaña, P., ... & Bello, V. P. (2014). Occurrence and abundance of fruit bats in selected conservation areas of North Cotabato, Philippines. Asian Journal of Conservation Biology, 3(1), 3-7.	https://doi.org/10.5281/zenodo.8188281
MOBIOS-000060	MaterialCitation	MOBIOS-000060	present	Achondo, M. J. M. M., Casim, L. F., Tanalgo, K. C., Agduma, A. R., Lloyd, B., Bretaña, P., ... & Bello, V. P. (2014). Occurrence and abundance of fruit bats in selected conservation areas of North Cotabato, Philippines. Asian Journal of Conservation Biology, 3(1), 3-7.	2014	ASIA	PH	SOCCSKSARGEN	North Cotabato	Kidapawan City	Amas	7.0474	124.974	EPSG:4326	100	Achondo et al.	Cynopterus brachyotis	Animalia	Chordata	Mammalia	Pteropodidae	Cynopterus	brachyotis	species	(Müller, 1838)	Accepted	species	(Müller, 1838)	6C88T	https://www.catalogueoflife.org/data/taxon/6C88T	Achondo, M. J. M. M., Casim, L. F., Tanalgo, K. C., Agduma, A. R., Lloyd, B., Bretaña, P., ... & Bello, V. P. (2014). Occurrence and abundance of fruit bats in selected conservation areas of North Cotabato, Philippines. Asian Journal of Conservation Biology, 3(1), 3-7.	https://doi.org/10.5281/zenodo.8188281
MOBIOS-000061	MaterialCitation	MOBIOS-000061	present	Achondo, M. J. M. M., Casim, L. F., Tanalgo, K. C., Agduma, A. R., Lloyd, B., Bretaña, P., ... & Bello, V. P. (2014). Occurrence and abundance of fruit bats in selected conservation areas of North Cotabato, Philippines. Asian Journal of Conservation Biology, 3(1), 3-7.	2014	ASIA	PH	SOCCSKSARGEN	North Cotabato	Tulunan	New Culasi	6.7862	124.995	EPSG:4326	100	Achondo et al.	Eonycteris spelaea	Animalia	Chordata	Mammalia	Pteropodidae	Eonycteris	spelaea	species	(Dobson, 1871)	Accepted	species	(Dobson, 1871)	6FJ9T	https://www.catalogueoflife.org/data/taxon/6FJ9T	Achondo, M. J. M. M., Casim, L. F., Tanalgo, K. C., Agduma, A. R., Lloyd, B., Bretaña, P., ... & Bello, V. P. (2014). Occurrence and abundance of fruit bats in selected conservation areas of North Cotabato, Philippines. Asian Journal of Conservation Biology, 3(1), 3-7.	https://doi.org/10.5281/zenodo.8188281
MOBIOS-000062	MaterialCitation	MOBIOS-000062	present	Achondo, M. J. M. M., Casim, L. F., Tanalgo, K. C., Agduma, A. R., Lloyd, B., Bretaña, P., ... & Bello, V. P. (2014). Occurrence and abundance of fruit bats in selected conservation areas of North Cotabato, Philippines. Asian Journal of Conservation Biology, 3(1), 3-7.	2014	ASIA	PH	SOCCSKSARGEN	North Cotabato	Kidapawan City	Amas	7.0474	124.974	EPSG:4326	100	Achondo et al.	Haplonycteris fischeri	Animalia	Chordata	Mammalia	Pteropodidae	Haplonycteris	fischeri	species	Lawrence, 1939	Accepted	species	Lawrence, 1939	6LCRF	https://www.catalogueoflife.org/data/taxon/6LCRF	Achondo, M. J. M. M., Casim, L. F., Tanalgo, K. C., Agduma, A. R., Lloyd, B., Bretaña, P., ... & Bello, V. P. (2014). Occurrence and abundance of fruit bats in selected conservation areas of North Cotabato, Philippines. Asian Journal of Conservation Biology, 3(1), 3-7.	https://doi.org/10.5281/zenodo.8188281
MOBIOS-000063	MaterialCitation	MOBIOS-000063	present	Achondo, M. J. M. M., Casim, L. F., Tanalgo, K. C., Agduma, A. R., Lloyd, B., Bretaña, P., ... & Bello, V. P. (2014). Occurrence and abundance of fruit bats in selected conservation areas of North Cotabato, Philippines. Asian Journal of Conservation Biology, 3(1), 3-7.	2014	ASIA	PH	SOCCSKSARGEN	North Cotabato	Kidapawan City	Mount Apo Natural Park	7.8027	125.212	EPSG:4326	100	Achondo et al.	Haplonycteris fischeri	Animalia	Chordata	Mammalia	Pteropodidae	Haplonycteris	fischeri	species	Lawrence, 1939	Accepted	species	Lawrence, 1939	6LCRF	https://www.catalogueoflife.org/data/taxon/6LCRF	Achondo, M. J. M. M., Casim, L. F., Tanalgo, K. C., Agduma, A. R., Lloyd, B., Bretaña, P., ... & Bello, V. P. (2014). Occurrence and abundance of fruit bats in selected conservation areas of North Cotabato, Philippines. Asian Journal of Conservation Biology, 3(1), 3-7.	https://doi.org/10.5281/zenodo.8188281
MOBIOS-000064	MaterialCitation	MOBIOS-000064	present	Achondo, M. J. M. M., Casim, L. F., Tanalgo, K. C., Agduma, A. R., Lloyd, B., Bretaña, P., ... & Bello, V. P. (2014). Occurrence and abundance of fruit bats in selected conservation areas of North Cotabato, Philippines. Asian Journal of Conservation Biology, 3(1), 3-7.	2014	ASIA	PH	SOCCSKSARGEN	North Cotabato	Kidapawan City	Mount Apo Natural Park	7.8027	125.212	EPSG:4326	100	Achondo et al.	Macroglossus minimus	Animalia	Chordata	Mammalia	Pteropodidae	Macroglossus	minimus	species	(E. Geoffroy, 1810)	Accepted	species	(E. Geoffroy, 1810)	3X59R	https://www.catalogueoflife.org/data/taxon/3X59R	Achondo, M. J. M. M., Casim, L. F., Tanalgo, K. C., Agduma, A. R., Lloyd, B., Bretaña, P., ... & Bello, V. P. (2014). Occurrence and abundance of fruit bats in selected conservation areas of North Cotabato, Philippines. Asian Journal of Conservation Biology, 3(1), 3-7.	https://doi.org/10.5281/zenodo.8188281
MOBIOS-000065	MaterialCitation	MOBIOS-000065	present	Achondo, M. J. M. M., Casim, L. F., Tanalgo, K. C., Agduma, A. R., Lloyd, B., Bretaña, P., ... & Bello, V. P. (2014). Occurrence and abundance of fruit bats in selected conservation areas of North Cotabato, Philippines. Asian Journal of Conservation Biology, 3(1), 3-7.	2014	ASIA	PH	SOCCSKSARGEN	North Cotabato	Tulunan	New Culasi	6.7862	124.995	EPSG:4326	100	Achondo et al.	Macroglossus minimus	Animalia	Chordata	Mammalia	Pteropodidae	Macroglossus	minimus	species	(E. Geoffroy, 1810)	Accepted	species	(E. Geoffroy, 1810)	3X59R	https://www.catalogueoflife.org/data/taxon/3X59R	Achondo, M. J. M. M., Casim, L. F., Tanalgo, K. C., Agduma, A. R., Lloyd, B., Bretaña, P., ... & Bello, V. P. (2014). Occurrence and abundance of fruit bats in selected conservation areas of North Cotabato, Philippines. Asian Journal of Conservation Biology, 3(1), 3-7.	https://doi.org/10.5281/zenodo.8188281
MOBIOS-000066	MaterialCitation	MOBIOS-000066	present	Achondo, M. J. M. M., Casim, L. F., Tanalgo, K. C., Agduma, A. R., Lloyd, B., Bretaña, P., ... & Bello, V. P. (2014). Occurrence and abundance of fruit bats in selected conservation areas of North Cotabato, Philippines. Asian Journal of Conservation Biology, 3(1), 3-7.	2014	ASIA	PH	SOCCSKSARGEN	North Cotabato	Kidapawan City	Amas	7.0474	124.974	EPSG:4326	100	Achondo et al.	Macroglossus minimus	Animalia	Chordata	Mammalia	Pteropodidae	Macroglossus	minimus	species	(E. Geoffroy, 1810)	Accepted	species	(E. Geoffroy, 1810)	3X59R	https://www.catalogueoflife.org/data/taxon/3X59R	Achondo, M. J. M. M., Casim, L. F., Tanalgo, K. C., Agduma, A. R., Lloyd, B., Bretaña, P., ... & Bello, V. P. (2014). Occurrence and abundance of fruit bats in selected conservation areas of North Cotabato, Philippines. Asian Journal of Conservation Biology, 3(1), 3-7.	https://doi.org/10.5281/zenodo.8188281
MOBIOS-000067	MaterialCitation	MOBIOS-000067	present	Achondo, M. J. M. M., Casim, L. F., Tanalgo, K. C., Agduma, A. R., Lloyd, B., Bretaña, P., ... & Bello, V. P. (2014). Occurrence and abundance of fruit bats in selected conservation areas of North Cotabato, Philippines. Asian Journal of Conservation Biology, 3(1), 3-7.	2014	ASIA	PH	SOCCSKSARGEN	North Cotabato	Kidapawan City	Mount Apo Natural Park	7.8027	125.212	EPSG:4326	100	Achondo et al.	Megaerops wetmorei	Animalia	Chordata	Mammalia	Pteropodidae	Megaerops	wetmorei	species	(Taylor, 1934)	Synonym	species	(Taylor, 1934)	7WP8F	https://www.catalogueoflife.org/data/taxon/7WP8F	Achondo, M. J. M. M., Casim, L. F., Tanalgo, K. C., Agduma, A. R., Lloyd, B., Bretaña, P., ... & Bello, V. P. (2014). Occurrence and abundance of fruit bats in selected conservation areas of North Cotabato, Philippines. Asian Journal of Conservation Biology, 3(1), 3-7.	https://doi.org/10.5281/zenodo.8188281
MOBIOS-000068	MaterialCitation	MOBIOS-000068	present	Achondo, M. J. M. M., Casim, L. F., Tanalgo, K. C., Agduma, A. R., Lloyd, B., Bretaña, P., ... & Bello, V. P. (2014). Occurrence and abundance of fruit bats in selected conservation areas of North Cotabato, Philippines. Asian Journal of Conservation Biology, 3(1), 3-7.	2014	ASIA	PH	SOCCSKSARGEN	North Cotabato	Kidapawan City	Amas	7.0474	124.974	EPSG:4326	100	Achondo et al.	Megaerops wetmorei	Animalia	Chordata	Mammalia	Pteropodidae	Megaerops	wetmorei	species	(Taylor, 1934)	Synonym	species	(Taylor, 1934)	7WP8F	https://www.catalogueoflife.org/data/taxon/7WP8F	Achondo, M. J. M. M., Casim, L. F., Tanalgo, K. C., Agduma, A. R., Lloyd, B., Bretaña, P., ... & Bello, V. P. (2014). Occurrence and abundance of fruit bats in selected conservation areas of North Cotabato, Philippines. Asian Journal of Conservation Biology, 3(1), 3-7.	https://doi.org/10.5281/zenodo.8188281
MOBIOS-000069	MaterialCitation	MOBIOS-000069	present	Achondo, M. J. M. M., Casim, L. F., Tanalgo, K. C., Agduma, A. R., Lloyd, B., Bretaña, P., ... & Bello, V. P. (2014). Occurrence and abundance of fruit bats in selected conservation areas of North Cotabato, Philippines. Asian Journal of Conservation Biology, 3(1), 3-7.	2014	ASIA	PH	SOCCSKSARGEN	North Cotabato	Kidapawan City	Mount Apo Natural Park	7.8027	125.212	EPSG:4326	100	Achondo et al.	Miniopterus tristis	Animalia	Chordata	Mammalia	Miniopteridae	Miniopterus	tristis	species	(Waterhouse, 1845)	Accepted	species	(Waterhouse, 1845)	43JT7	https://www.catalogueoflife.org/data/taxon/43JT7	Achondo, M. J. M. M., Casim, L. F., Tanalgo, K. C., Agduma, A. R., Lloyd, B., Bretaña, P., ... & Bello, V. P. (2014). Occurrence and abundance of fruit bats in selected conservation areas of North Cotabato, Philippines. Asian Journal of Conservation Biology, 3(1), 3-7.	https://doi.org/10.5281/zenodo.8188281
MOBIOS-000070	MaterialCitation	MOBIOS-000070	present	Achondo, M. J. M. M., Casim, L. F., Tanalgo, K. C., Agduma, A. R., Lloyd, B., Bretaña, P., ... & Bello, V. P. (2014). Occurrence and abundance of fruit bats in selected conservation areas of North Cotabato, Philippines. Asian Journal of Conservation Biology, 3(1), 3-7.	2014	ASIA	PH	SOCCSKSARGEN	North Cotabato	Kidapawan City	Mount Apo Natural Park	7.8027	125.212	EPSG:4326	100	Achondo et al.	Myotis horsfieldii	Animalia	Chordata	Mammalia	Vespertilionidae	Myotis	horsfieldii	species	(Temminck, 1840)	Accepted	species	(Temminck, 1840)	8LZBB	https://www.catalogueoflife.org/data/taxon/8LZBB	Achondo, M. J. M. M., Casim, L. F., Tanalgo, K. C., Agduma, A. R., Lloyd, B., Bretaña, P., ... & Bello, V. P. (2014). Occurrence and abundance of fruit bats in selected conservation areas of North Cotabato, Philippines. Asian Journal of Conservation Biology, 3(1), 3-7.	https://doi.org/10.5281/zenodo.8188281
MOBIOS-000071	MaterialCitation	MOBIOS-000071	present	Achondo, M. J. M. M., Casim, L. F., Tanalgo, K. C., Agduma, A. R., Lloyd, B., Bretaña, P., ... & Bello, V. P. (2014). Occurrence and abundance of fruit bats in selected conservation areas of North Cotabato, Philippines. Asian Journal of Conservation Biology, 3(1), 3-7.	2014	ASIA	PH	SOCCSKSARGEN	North Cotabato	Kidapawan City	Mount Apo Natural Park	7.8027	125.212	EPSG:4326	100	Achondo et al.	Philetor brachypterus	Animalia	Chordata	Mammalia	Vespertilionidae	Philetor	brachypterus	species	(Temminck, 1840)	Accepted	species	(Temminck, 1840)	76XYZ	https://www.catalogueoflife.org/data/taxon/76XYZ	Achondo, M. J. M. M., Casim, L. F., Tanalgo, K. C., Agduma, A. R., Lloyd, B., Bretaña, P., ... & Bello, V. P. (2014). Occurrence and abundance of fruit bats in selected conservation areas of North Cotabato, Philippines. Asian Journal of Conservation Biology, 3(1), 3-7.	https://doi.org/10.5281/zenodo.8188281
MOBIOS-000072	MaterialCitation	MOBIOS-000072	present	Achondo, M. J. M. M., Casim, L. F., Tanalgo, K. C., Agduma, A. R., Lloyd, B., Bretaña, P., ... & Bello, V. P. (2014). Occurrence and abundance of fruit bats in selected conservation areas of North Cotabato, Philippines. Asian Journal of Conservation Biology, 3(1), 3-7.	2014	ASIA	PH	SOCCSKSARGEN	North Cotabato	Kidapawan City	Mount Apo Natural Park	7.8027	125.212	EPSG:4326	100	Achondo et al.	Ptenochirus jagorii	Animalia	Chordata	Mammalia	Pteropodidae	Ptenochirus	jagorii	species	(Peters, 1861)	Accepted	species	(Peters, 1861)	4PT63	https://www.catalogueoflife.org/data/taxon/4PT63	Achondo, M. J. M. M., Casim, L. F., Tanalgo, K. C., Agduma, A. R., Lloyd, B., Bretaña, P., ... & Bello, V. P. (2014). Occurrence and abundance of fruit bats in selected conservation areas of North Cotabato, Philippines. Asian Journal of Conservation Biology, 3(1), 3-7.	https://doi.org/10.5281/zenodo.8188281
MOBIOS-000073	MaterialCitation	MOBIOS-000073	present	Achondo, M. J. M. M., Casim, L. F., Tanalgo, K. C., Agduma, A. R., Lloyd, B., Bretaña, P., ... & Bello, V. P. (2014). Occurrence and abundance of fruit bats in selected conservation areas of North Cotabato, Philippines. Asian Journal of Conservation Biology, 3(1), 3-7.	2014	ASIA	PH	SOCCSKSARGEN	North Cotabato	Tulunan	New Culasi	6.7862	124.995	EPSG:4326	100	Achondo et al.	Ptenochirus jagorii	Animalia	Chordata	Mammalia	Pteropodidae	Ptenochirus	jagorii	species	(Peters, 1861)	Accepted	species	(Peters, 1861)	4PT63	https://www.catalogueoflife.org/data/taxon/4PT63	Achondo, M. J. M. M., Casim, L. F., Tanalgo, K. C., Agduma, A. R., Lloyd, B., Bretaña, P., ... & Bello, V. P. (2014). Occurrence and abundance of fruit bats in selected conservation areas of North Cotabato, Philippines. Asian Journal of Conservation Biology, 3(1), 3-7.	https://doi.org/10.5281/zenodo.8188281
MOBIOS-000074	MaterialCitation	MOBIOS-000074	present	Achondo, M. J. M. M., Casim, L. F., Tanalgo, K. C., Agduma, A. R., Lloyd, B., Bretaña, P., ... & Bello, V. P. (2014). Occurrence and abundance of fruit bats in selected conservation areas of North Cotabato, Philippines. Asian Journal of Conservation Biology, 3(1), 3-7.	2014	ASIA	PH	SOCCSKSARGEN	North Cotabato	Kidapawan City	Amas	7.0474	124.974	EPSG:4326	100	Achondo et al.	Ptenochirus jagorii	Animalia	Chordata	Mammalia	Pteropodidae	Ptenochirus	jagorii	species	(Peters, 1861)	Accepted	species	(Peters, 1861)	4PT63	https://www.catalogueoflife.org/data/taxon/4PT63	Achondo, M. J. M. M., Casim, L. F., Tanalgo, K. C., Agduma, A. R., Lloyd, B., Bretaña, P., ... & Bello, V. P. (2014). Occurrence and abundance of fruit bats in selected conservation areas of North Cotabato, Philippines. Asian Journal of Conservation Biology, 3(1), 3-7.	https://doi.org/10.5281/zenodo.8188281
MOBIOS-000075	MaterialCitation	MOBIOS-000075	present	Achondo, M. J. M. M., Casim, L. F., Tanalgo, K. C., Agduma, A. R., Lloyd, B., Bretaña, P., ... & Bello, V. P. (2014). Occurrence and abundance of fruit bats in selected conservation areas of North Cotabato, Philippines. Asian Journal of Conservation Biology, 3(1), 3-7.	2014	ASIA	PH	SOCCSKSARGEN	North Cotabato	Kidapawan City	Mount Apo Natural Park	7.8027	125.212	EPSG:4326	100	Achondo et al.	Ptenochirus minor	Animalia	Chordata	Mammalia	Pteropodidae	Ptenochirus	minor	species	Yoshiyuki, 1979	Accepted	species	Yoshiyuki, 1979	4PT64	https://www.catalogueoflife.org/data/taxon/4PT64	Achondo, M. J. M. M., Casim, L. F., Tanalgo, K. C., Agduma, A. R., Lloyd, B., Bretaña, P., ... & Bello, V. P. (2014). Occurrence and abundance of fruit bats in selected conservation areas of North Cotabato, Philippines. Asian Journal of Conservation Biology, 3(1), 3-7.	https://doi.org/10.5281/zenodo.8188281
MOBIOS-000076	MaterialCitation	MOBIOS-000076	present	Achondo, M. J. M. M., Casim, L. F., Tanalgo, K. C., Agduma, A. R., Lloyd, B., Bretaña, P., ... & Bello, V. P. (2014). Occurrence and abundance of fruit bats in selected conservation areas of North Cotabato, Philippines. Asian Journal of Conservation Biology, 3(1), 3-7.	2014	ASIA	PH	SOCCSKSARGEN	North Cotabato	Kidapawan City	Mount Apo Natural Park	7.8027	125.212	EPSG:4326	100	Achondo et al.	Rhinolophus arcuatus	Animalia	Chordata	Mammalia	Rhinolophidae	Rhinolophus	arcuatus	species	Peters, 1871	Accepted	species	Peters, 1871	4S95V	https://www.catalogueoflife.org/data/taxon/4S95V	Achondo, M. J. M. M., Casim, L. F., Tanalgo, K. C., Agduma, A. R., Lloyd, B., Bretaña, P., ... & Bello, V. P. (2014). Occurrence and abundance of fruit bats in selected conservation areas of North Cotabato, Philippines. Asian Journal of Conservation Biology, 3(1), 3-7.	https://doi.org/10.5281/zenodo.8188281
MOBIOS-000077	MaterialCitation	MOBIOS-000077	present	Achondo, M. J. M. M., Casim, L. F., Tanalgo, K. C., Agduma, A. R., Lloyd, B., Bretaña, P., ... & Bello, V. P. (2014). Occurrence and abundance of fruit bats in selected conservation areas of North Cotabato, Philippines. Asian Journal of Conservation Biology, 3(1), 3-7.	2014	ASIA	PH	SOCCSKSARGEN	North Cotabato	Tulunan	New Culasi	6.7862	124.995	EPSG:4326	100	Achondo et al.	Rhinolophus subrufus	Animalia	Chordata	Mammalia	Rhinolophidae	Rhinolophus	subrufus	species	K. Andersen, 1905	Accepted	species	K. Andersen, 1905	79635	https://www.catalogueoflife.org/data/taxon/79635	Achondo, M. J. M. M., Casim, L. F., Tanalgo, K. C., Agduma, A. R., Lloyd, B., Bretaña, P., ... & Bello, V. P. (2014). Occurrence and abundance of fruit bats in selected conservation areas of North Cotabato, Philippines. Asian Journal of Conservation Biology, 3(1), 3-7.	https://doi.org/10.5281/zenodo.8188281
MOBIOS-000078	MaterialCitation	MOBIOS-000078	present	Achondo, M. J. M. M., Casim, L. F., Tanalgo, K. C., Agduma, A. R., Lloyd, B., Bretaña, P., ... & Bello, V. P. (2014). Occurrence and abundance of fruit bats in selected conservation areas of North Cotabato, Philippines. Asian Journal of Conservation Biology, 3(1), 3-7.	2014	ASIA	PH	SOCCSKSARGEN	North Cotabato	Kidapawan City	Mount Apo Natural Park	7.8027	125.212	EPSG:4326	100	Achondo et al.	Rhinolophus subrufus	Animalia	Chordata	Mammalia	Rhinolophidae	Rhinolophus	subrufus	species	K. Andersen, 1905	Accepted	species	K. Andersen, 1905	79635	https://www.catalogueoflife.org/data/taxon/79635	Achondo, M. J. M. M., Casim, L. F., Tanalgo, K. C., Agduma, A. R., Lloyd, B., Bretaña, P., ... & Bello, V. P. (2014). Occurrence and abundance of fruit bats in selected conservation areas of North Cotabato, Philippines. Asian Journal of Conservation Biology, 3(1), 3-7.	https://doi.org/10.5281/zenodo.8188281
MOBIOS-000079	MaterialCitation	MOBIOS-000079	present	Achondo, M. J. M. M., Casim, L. F., Tanalgo, K. C., Agduma, A. R., Lloyd, B., Bretaña, P., ... & Bello, V. P. (2014). Occurrence and abundance of fruit bats in selected conservation areas of North Cotabato, Philippines. Asian Journal of Conservation Biology, 3(1), 3-7.	2014	ASIA	PH	SOCCSKSARGEN	North Cotabato	Kidapawan City	Amas	7.0474	124.974	EPSG:4326	100	Achondo et al.	Rousettus amplexicaudatus	Animalia	Chordata	Mammalia	Pteropodidae	Rousettus	amplexicaudatus	species	(E. Geoffroy, 1810)	Accepted	species	(E. Geoffroy, 1810)	4THCK	https://www.catalogueoflife.org/data/taxon/4THCK	Achondo, M. J. M. M., Casim, L. F., Tanalgo, K. C., Agduma, A. R., Lloyd, B., Bretaña, P., ... & Bello, V. P. (2014). Occurrence and abundance of fruit bats in selected conservation areas of North Cotabato, Philippines. Asian Journal of Conservation Biology, 3(1), 3-7.	https://doi.org/10.5281/zenodo.8188281
MOBIOS-000080	MaterialCitation	MOBIOS-000080	present	Achondo, M. J. M. M., Casim, L. F., Tanalgo, K. C., Agduma, A. R., Lloyd, B., Bretaña, P., ... & Bello, V. P. (2014). Occurrence and abundance of fruit bats in selected conservation areas of North Cotabato, Philippines. Asian Journal of Conservation Biology, 3(1), 3-7.	2014	ASIA	PH	SOCCSKSARGEN	North Cotabato	Tulunan	New Culasi	6.7862	124.995	EPSG:4326	100	Achondo et al.	Rousettus amplexicaudatus	Animalia	Chordata	Mammalia	Pteropodidae	Rousettus	amplexicaudatus	species	(E. Geoffroy, 1810)	Accepted	species	(E. Geoffroy, 1810)	4THCK	https://www.catalogueoflife.org/data/taxon/4THCK	Achondo, M. J. M. M., Casim, L. F., Tanalgo, K. C., Agduma, A. R., Lloyd, B., Bretaña, P., ... & Bello, V. P. (2014). Occurrence and abundance of fruit bats in selected conservation areas of North Cotabato, Philippines. Asian Journal of Conservation Biology, 3(1), 3-7.	https://doi.org/10.5281/zenodo.8188281
MOBIOS-000081	MaterialCitation	MOBIOS-000081	present	Achondo, M. J. M. M., Casim, L., Bello, V. P., Tanalgo, K. C., Agduma, A. R., Bretaña, B. L. P., ... & Supremo, J. P. (2011). Rapid assessment and feeding guilds of birds in selected rubber and oil palm plantations in North Cotabato. Asian Journal of Biodiversity, 2(1).	2010	ASIA	PH	SOCCSKSARGEN	North Cotabato	Makilala	Platinum Rubber Plantation	7.1133	124.824	EPSG:4326	100	Achondo et al.	Alcedo argentata	Animalia	Chordata	Aves	Alcedinidae	Alcedo	argentata	species	Tweeddale, 1877	Synonym	species	Tweeddale, 1877	8VDRN	https://www.catalogueoflife.org/data/taxon/8VDRN	Achondo, M. J. M. M., Casim, L., Bello, V. P., Tanalgo, K. C., Agduma, A. R., Bretaña, B. L. P., ... & Supremo, J. P. (2011). Rapid assessment and feeding guilds of birds in selected rubber and oil palm plantations in North Cotabato. Asian Journal of Biodiversity, 2(1).	https://doi.org/10.7828/ajob.v2i1.94
MOBIOS-000082	MaterialCitation	MOBIOS-000082	present	Achondo, M. J. M. M., Casim, L., Bello, V. P., Tanalgo, K. C., Agduma, A. R., Bretaña, B. L. P., ... & Supremo, J. P. (2011). Rapid assessment and feeding guilds of birds in selected rubber and oil palm plantations in North Cotabato. Asian Journal of Biodiversity, 2(1).	2010	ASIA	PH	SOCCSKSARGEN	North Cotabato	Tulunan	New Culasi	6.8162	124.903	EPSG:4326	100	Achondo et al.	Aplonis panayensis	Animalia	Chordata	Aves	Sturnidae	Aplonis	panayensis	species	(Scopoli, 1786)	Accepted	species	(Scopoli, 1786)	FPJM	https://www.catalogueoflife.org/data/taxon/FPJM	Achondo, M. J. M. M., Casim, L., Bello, V. P., Tanalgo, K. C., Agduma, A. R., Bretaña, B. L. P., ... & Supremo, J. P. (2011). Rapid assessment and feeding guilds of birds in selected rubber and oil palm plantations in North Cotabato. Asian Journal of Biodiversity, 2(1).	https://doi.org/10.7828/ajob.v2i1.94
MOBIOS-000083	MaterialCitation	MOBIOS-000083	present	Achondo, M. J. M. M., Casim, L., Bello, V. P., Tanalgo, K. C., Agduma, A. R., Bretaña, B. L. P., ... & Supremo, J. P. (2011). Rapid assessment and feeding guilds of birds in selected rubber and oil palm plantations in North Cotabato. Asian Journal of Biodiversity, 2(1).	2010	ASIA	PH	SOCCSKSARGEN	North Cotabato	Makilala	Platinum Rubber Plantation	7.1133	124.824	EPSG:4326	100	Achondo et al.	Aplonis panayensis	Animalia	Chordata	Aves	Sturnidae	Aplonis	panayensis	species	(Scopoli, 1786)	Accepted	species	(Scopoli, 1786)	FPJM	https://www.catalogueoflife.org/data/taxon/FPJM	Achondo, M. J. M. M., Casim, L., Bello, V. P., Tanalgo, K. C., Agduma, A. R., Bretaña, B. L. P., ... & Supremo, J. P. (2011). Rapid assessment and feeding guilds of birds in selected rubber and oil palm plantations in North Cotabato. Asian Journal of Biodiversity, 2(1).	https://doi.org/10.7828/ajob.v2i1.94
MOBIOS-000084	MaterialCitation	MOBIOS-000084	present	Achondo, M. J. M. M., Casim, L., Bello, V. P., Tanalgo, K. C., Agduma, A. R., Bretaña, B. L. P., ... & Supremo, J. P. (2011). Rapid assessment and feeding guilds of birds in selected rubber and oil palm plantations in North Cotabato. Asian Journal of Biodiversity, 2(1).	2010	ASIA	PH	SOCCSKSARGEN	North Cotabato	Makilala	Platinum Rubber Plantation	7.1133	124.824	EPSG:4326	100	Achondo et al.	Arachnothera longirostra	Animalia	Chordata	Aves	Nectariniidae	Arachnothera	longirostra	species	(Latham, 1790)	Accepted	species	(Latham, 1790)	G3WB	https://www.catalogueoflife.org/data/taxon/G3WB	Achondo, M. J. M. M., Casim, L., Bello, V. P., Tanalgo, K. C., Agduma, A. R., Bretaña, B. L. P., ... & Supremo, J. P. (2011). Rapid assessment and feeding guilds of birds in selected rubber and oil palm plantations in North Cotabato. Asian Journal of Biodiversity, 2(1).	https://doi.org/10.7828/ajob.v2i1.94
MOBIOS-000085	MaterialCitation	MOBIOS-000085	present	Achondo, M. J. M. M., Casim, L., Bello, V. P., Tanalgo, K. C., Agduma, A. R., Bretaña, B. L. P., ... & Supremo, J. P. (2011). Rapid assessment and feeding guilds of birds in selected rubber and oil palm plantations in North Cotabato. Asian Journal of Biodiversity, 2(1).	2010	ASIA	PH	SOCCSKSARGEN	North Cotabato	Tulunan	New Culasi	6.8162	124.903	EPSG:4326	100	Achondo et al.	Artamus leucorynchus	Animalia	Chordata	Aves	Artamidae	Artamus	leucorynchus	species	(Linnaeus, 1771)	Synonym	species	(Linnaeus, 1771)	GVGR	https://www.catalogueoflife.org/data/taxon/GVGR	Achondo, M. J. M. M., Casim, L., Bello, V. P., Tanalgo, K. C., Agduma, A. R., Bretaña, B. L. P., ... & Supremo, J. P. (2011). Rapid assessment and feeding guilds of birds in selected rubber and oil palm plantations in North Cotabato. Asian Journal of Biodiversity, 2(1).	https://doi.org/10.7828/ajob.v2i1.94
MOBIOS-000086	MaterialCitation	MOBIOS-000086	present	Achondo, M. J. M. M., Casim, L., Bello, V. P., Tanalgo, K. C., Agduma, A. R., Bretaña, B. L. P., ... & Supremo, J. P. (2011). Rapid assessment and feeding guilds of birds in selected rubber and oil palm plantations in North Cotabato. Asian Journal of Biodiversity, 2(1).	2010	ASIA	PH	SOCCSKSARGEN	North Cotabato	Makilala	Platinum Rubber Plantation	7.1133	124.824	EPSG:4326	100	Achondo et al.	Bolbopsittacus lunulatus	Animalia	Chordata	Aves	Psittacidae	Bolbopsittacus	lunulatus	species	(Scopoli, 1786)	Accepted	species	(Scopoli, 1786)	MBMG	https://www.catalogueoflife.org/data/taxon/MBMG	Achondo, M. J. M. M., Casim, L., Bello, V. P., Tanalgo, K. C., Agduma, A. R., Bretaña, B. L. P., ... & Supremo, J. P. (2011). Rapid assessment and feeding guilds of birds in selected rubber and oil palm plantations in North Cotabato. Asian Journal of Biodiversity, 2(1).	https://doi.org/10.7828/ajob.v2i1.94
MOBIOS-000087	MaterialCitation	MOBIOS-000087	present	Achondo, M. J. M. M., Casim, L., Bello, V. P., Tanalgo, K. C., Agduma, A. R., Bretaña, B. L. P., ... & Supremo, J. P. (2011). Rapid assessment and feeding guilds of birds in selected rubber and oil palm plantations in North Cotabato. Asian Journal of Biodiversity, 2(1).	2010	ASIA	PH	SOCCSKSARGEN	North Cotabato	Tulunan	New Culasi	6.8162	124.903	EPSG:4326	100	Achondo et al.	Buceros hydrocorax	Animalia	Chordata	Aves	Bucerotidae	Buceros	hydrocorax	species	Linnaeus, 1766	Accepted	species	Linnaeus, 1766	5X4HC	https://www.catalogueoflife.org/data/taxon/5X4HC	Achondo, M. J. M. M., Casim, L., Bello, V. P., Tanalgo, K. C., Agduma, A. R., Bretaña, B. L. P., ... & Supremo, J. P. (2011). Rapid assessment and feeding guilds of birds in selected rubber and oil palm plantations in North Cotabato. Asian Journal of Biodiversity, 2(1).	https://doi.org/10.7828/ajob.v2i1.94
MOBIOS-000088	MaterialCitation	MOBIOS-000088	present	Achondo, M. J. M. M., Casim, L., Bello, V. P., Tanalgo, K. C., Agduma, A. R., Bretaña, B. L. P., ... & Supremo, J. P. (2011). Rapid assessment and feeding guilds of birds in selected rubber and oil palm plantations in North Cotabato. Asian Journal of Biodiversity, 2(1).	2010	ASIA	PH	SOCCSKSARGEN	North Cotabato	Makilala	Platinum Rubber Plantation	7.1133	124.824	EPSG:4326	100	Achondo et al.	Buceros hydrocorax	Animalia	Chordata	Aves	Bucerotidae	Buceros	hydrocorax	species	Linnaeus, 1766	Accepted	species	Linnaeus, 1766	5X4HC	https://www.catalogueoflife.org/data/taxon/5X4HC	Achondo, M. J. M. M., Casim, L., Bello, V. P., Tanalgo, K. C., Agduma, A. R., Bretaña, B. L. P., ... & Supremo, J. P. (2011). Rapid assessment and feeding guilds of birds in selected rubber and oil palm plantations in North Cotabato. Asian Journal of Biodiversity, 2(1).	https://doi.org/10.7828/ajob.v2i1.94
MOBIOS-000089	MaterialCitation	MOBIOS-000089	present	Achondo, M. J. M. M., Casim, L., Bello, V. P., Tanalgo, K. C., Agduma, A. R., Bretaña, B. L. P., ... & Supremo, J. P. (2011). Rapid assessment and feeding guilds of birds in selected rubber and oil palm plantations in North Cotabato. Asian Journal of Biodiversity, 2(1).	2010	ASIA	PH	SOCCSKSARGEN	North Cotabato	Tulunan	New Culasi	6.8162	124.903	EPSG:4326	100	Achondo et al.	Cacomantis merulinus	Animalia	Chordata	Aves	Cuculidae	Cacomantis	merulinus	species	(Scopoli, 1786)	Accepted	species	(Scopoli, 1786)	P5WR	https://www.catalogueoflife.org/data/taxon/P5WR	Achondo, M. J. M. M., Casim, L., Bello, V. P., Tanalgo, K. C., Agduma, A. R., Bretaña, B. L. P., ... & Supremo, J. P. (2011). Rapid assessment and feeding guilds of birds in selected rubber and oil palm plantations in North Cotabato. Asian Journal of Biodiversity, 2(1).	https://doi.org/10.7828/ajob.v2i1.94
MOBIOS-000090	MaterialCitation	MOBIOS-000090	present	Achondo, M. J. M. M., Casim, L., Bello, V. P., Tanalgo, K. C., Agduma, A. R., Bretaña, B. L. P., ... & Supremo, J. P. (2011). Rapid assessment and feeding guilds of birds in selected rubber and oil palm plantations in North Cotabato. Asian Journal of Biodiversity, 2(1).	2010	ASIA	PH	SOCCSKSARGEN	North Cotabato	Tulunan	New Culasi	6.8162	124.903	EPSG:4326	100	Achondo et al.	Centropus viridis	Animalia	Chordata	Aves	Cuculidae	Centropus	viridis	species	(Scopoli, 1786)	Accepted	species	(Scopoli, 1786)	SB86	https://www.catalogueoflife.org/data/taxon/SB86	Achondo, M. J. M. M., Casim, L., Bello, V. P., Tanalgo, K. C., Agduma, A. R., Bretaña, B. L. P., ... & Supremo, J. P. (2011). Rapid assessment and feeding guilds of birds in selected rubber and oil palm plantations in North Cotabato. Asian Journal of Biodiversity, 2(1).	https://doi.org/10.7828/ajob.v2i1.94
MOBIOS-000091	MaterialCitation	MOBIOS-000091	present	Achondo, M. J. M. M., Casim, L., Bello, V. P., Tanalgo, K. C., Agduma, A. R., Bretaña, B. L. P., ... & Supremo, J. P. (2011). Rapid assessment and feeding guilds of birds in selected rubber and oil palm plantations in North Cotabato. Asian Journal of Biodiversity, 2(1).	2010	ASIA	PH	SOCCSKSARGEN	North Cotabato	Makilala	Platinum Rubber Plantation	7.1133	124.824	EPSG:4326	100	Achondo et al.	Centropus viridis	Animalia	Chordata	Aves	Cuculidae	Centropus	viridis	species	(Scopoli, 1786)	Accepted	species	(Scopoli, 1786)	SB86	https://www.catalogueoflife.org/data/taxon/SB86	Achondo, M. J. M. M., Casim, L., Bello, V. P., Tanalgo, K. C., Agduma, A. R., Bretaña, B. L. P., ... & Supremo, J. P. (2011). Rapid assessment and feeding guilds of birds in selected rubber and oil palm plantations in North Cotabato. Asian Journal of Biodiversity, 2(1).	https://doi.org/10.7828/ajob.v2i1.94
MOBIOS-000092	MaterialCitation	MOBIOS-000092	present	Achondo, M. J. M. M., Casim, L., Bello, V. P., Tanalgo, K. C., Agduma, A. R., Bretaña, B. L. P., ... & Supremo, J. P. (2011). Rapid assessment and feeding guilds of birds in selected rubber and oil palm plantations in North Cotabato. Asian Journal of Biodiversity, 2(1).	2010	ASIA	PH	SOCCSKSARGEN	North Cotabato	Tulunan	New Culasi	6.8162	124.903	EPSG:4326	100	Achondo et al.	Chalcophaps indica	Animalia	Chordata	Aves	Columbidae	Chalcophaps	indica	species	(Linnaeus, 1758)	Accepted	species	(Linnaeus, 1758)	TGJN	https://www.catalogueoflife.org/data/taxon/TGJN	Achondo, M. J. M. M., Casim, L., Bello, V. P., Tanalgo, K. C., Agduma, A. R., Bretaña, B. L. P., ... & Supremo, J. P. (2011). Rapid assessment and feeding guilds of birds in selected rubber and oil palm plantations in North Cotabato. Asian Journal of Biodiversity, 2(1).	https://doi.org/10.7828/ajob.v2i1.94
MOBIOS-000093	MaterialCitation	MOBIOS-000093	present	Achondo, M. J. M. M., Casim, L., Bello, V. P., Tanalgo, K. C., Agduma, A. R., Bretaña, B. L. P., ... & Supremo, J. P. (2011). Rapid assessment and feeding guilds of birds in selected rubber and oil palm plantations in North Cotabato. Asian Journal of Biodiversity, 2(1).	2010	ASIA	PH	SOCCSKSARGEN	North Cotabato	Makilala	Platinum Rubber Plantation	7.1133	124.824	EPSG:4326	100	Achondo et al.	Chalcophaps indica	Animalia	Chordata	Aves	Columbidae	Chalcophaps	indica	species	(Linnaeus, 1758)	Accepted	species	(Linnaeus, 1758)	TGJN	https://www.catalogueoflife.org/data/taxon/TGJN	Achondo, M. J. M. M., Casim, L., Bello, V. P., Tanalgo, K. C., Agduma, A. R., Bretaña, B. L. P., ... & Supremo, J. P. (2011). Rapid assessment and feeding guilds of birds in selected rubber and oil palm plantations in North Cotabato. Asian Journal of Biodiversity, 2(1).	https://doi.org/10.7828/ajob.v2i1.94
MOBIOS-000094	MaterialCitation	MOBIOS-000094	present	Achondo, M. J. M. M., Casim, L., Bello, V. P., Tanalgo, K. C., Agduma, A. R., Bretaña, B. L. P., ... & Supremo, J. P. (2011). Rapid assessment and feeding guilds of birds in selected rubber and oil palm plantations in North Cotabato. Asian Journal of Biodiversity, 2(1).	2010	ASIA	PH	SOCCSKSARGEN	North Cotabato	Tulunan	New Culasi	6.8162	124.903	EPSG:4326	100	Achondo et al.	Copsychus saularis	Animalia	Chordata	Aves	Muscicapidae	Copsychus	saularis	species	(Linnaeus, 1758)	Accepted	species	(Linnaeus, 1758)	Y6YK	https://www.catalogueoflife.org/data/taxon/Y6YK	Achondo, M. J. M. M., Casim, L., Bello, V. P., Tanalgo, K. C., Agduma, A. R., Bretaña, B. L. P., ... & Supremo, J. P. (2011). Rapid assessment and feeding guilds of birds in selected rubber and oil palm plantations in North Cotabato. Asian Journal of Biodiversity, 2(1).	https://doi.org/10.7828/ajob.v2i1.94
MOBIOS-000095	MaterialCitation	MOBIOS-000095	present	Achondo, M. J. M. M., Casim, L., Bello, V. P., Tanalgo, K. C., Agduma, A. R., Bretaña, B. L. P., ... & Supremo, J. P. (2011). Rapid assessment and feeding guilds of birds in selected rubber and oil palm plantations in North Cotabato. Asian Journal of Biodiversity, 2(1).	2010	ASIA	PH	SOCCSKSARGEN	North Cotabato	Tulunan	New Culasi	6.8162	124.903	EPSG:4326	100	Achondo et al.	Corvus macrorhynchos	Animalia	Chordata	Aves	Corvidae	Corvus	macrorhynchos	species	Wagler, 1827	Accepted	species	Wagler, 1827	YNJ4	https://www.catalogueoflife.org/data/taxon/YNJ4	Achondo, M. J. M. M., Casim, L., Bello, V. P., Tanalgo, K. C., Agduma, A. R., Bretaña, B. L. P., ... & Supremo, J. P. (2011). Rapid assessment and feeding guilds of birds in selected rubber and oil palm plantations in North Cotabato. Asian Journal of Biodiversity, 2(1).	https://doi.org/10.7828/ajob.v2i1.94
MOBIOS-000096	MaterialCitation	MOBIOS-000096	present	Achondo, M. J. M. M., Casim, L., Bello, V. P., Tanalgo, K. C., Agduma, A. R., Bretaña, B. L. P., ... & Supremo, J. P. (2011). Rapid assessment and feeding guilds of birds in selected rubber and oil palm plantations in North Cotabato. Asian Journal of Biodiversity, 2(1).	2010	ASIA	PH	SOCCSKSARGEN	North Cotabato	Makilala	Platinum Rubber Plantation	7.1133	124.824	EPSG:4326	100	Achondo et al.	Corvus macrorhynchos	Animalia	Chordata	Aves	Corvidae	Corvus	macrorhynchos	species	Wagler, 1827	Accepted	species	Wagler, 1827	YNJ4	https://www.catalogueoflife.org/data/taxon/YNJ4	Achondo, M. J. M. M., Casim, L., Bello, V. P., Tanalgo, K. C., Agduma, A. R., Bretaña, B. L. P., ... & Supremo, J. P. (2011). Rapid assessment and feeding guilds of birds in selected rubber and oil palm plantations in North Cotabato. Asian Journal of Biodiversity, 2(1).	https://doi.org/10.7828/ajob.v2i1.94
MOBIOS-000097	MaterialCitation	MOBIOS-000097	present	Achondo, M. J. M. M., Casim, L., Bello, V. P., Tanalgo, K. C., Agduma, A. R., Bretaña, B. L. P., ... & Supremo, J. P. (2011). Rapid assessment and feeding guilds of birds in selected rubber and oil palm plantations in North Cotabato. Asian Journal of Biodiversity, 2(1).	2013	ASIA	PH	SOCCSKSARGEN	North Cotabato	Makilala	Makilala North Cotabato	6.9234	125.083	EPSG:4326	100	Achondo et al.	Cynopterus brachyotis	Animalia	Chordata	Mammalia	Pteropodidae	Cynopterus	brachyotis	species	(Müller, 1838)	Accepted	species	(Müller, 1838)	6C88T	https://www.catalogueoflife.org/data/taxon/6C88T	Achondo, M. J. M. M., Casim, L., Bello, V. P., Tanalgo, K. C., Agduma, A. R., Bretaña, B. L. P., ... & Supremo, J. P. (2011). Rapid assessment and feeding guilds of birds in selected rubber and oil palm plantations in North Cotabato. Asian Journal of Biodiversity, 2(1).	https://doi.org/10.7828/ajob.v2i1.94
MOBIOS-000098	MaterialCitation	MOBIOS-000098	present	Achondo, M. J. M. M., Casim, L., Bello, V. P., Tanalgo, K. C., Agduma, A. R., Bretaña, B. L. P., ... & Supremo, J. P. (2011). Rapid assessment and feeding guilds of birds in selected rubber and oil palm plantations in North Cotabato. Asian Journal of Biodiversity, 2(1).	2010	ASIA	PH	SOCCSKSARGEN	North Cotabato	Tulunan	New Culasi	6.8162	124.903	EPSG:4326	100	Achondo et al.	Cyornis rufigastra	Animalia	Chordata	Aves	Muscicapidae	Cyornis	rufigastra	species	(Raffles, 1822)	Accepted	species	(Raffles, 1822)	33BB7	https://www.catalogueoflife.org/data/taxon/33BB7	Achondo, M. J. M. M., Casim, L., Bello, V. P., Tanalgo, K. C., Agduma, A. R., Bretaña, B. L. P., ... & Supremo, J. P. (2011). Rapid assessment and feeding guilds of birds in selected rubber and oil palm plantations in North Cotabato. Asian Journal of Biodiversity, 2(1).	https://doi.org/10.7828/ajob.v2i1.94
MOBIOS-000099	MaterialCitation	MOBIOS-000099	present	Achondo, M. J. M. M., Casim, L., Bello, V. P., Tanalgo, K. C., Agduma, A. R., Bretaña, B. L. P., ... & Supremo, J. P. (2011). Rapid assessment and feeding guilds of birds in selected rubber and oil palm plantations in North Cotabato. Asian Journal of Biodiversity, 2(1).	2010	ASIA	PH	SOCCSKSARGEN	North Cotabato	Tulunan	New Culasi	6.8162	124.903	EPSG:4326	100	Achondo et al.	Dicaeum australe	Animalia	Chordata	Aves	Dicaeidae	Dicaeum	australe	species	(Hermann, 1783)	Accepted	species	(Hermann, 1783)	6CT27	https://www.catalogueoflife.org/data/taxon/6CT27	Achondo, M. J. M. M., Casim, L., Bello, V. P., Tanalgo, K. C., Agduma, A. R., Bretaña, B. L. P., ... & Supremo, J. P. (2011). Rapid assessment and feeding guilds of birds in selected rubber and oil palm plantations in North Cotabato. Asian Journal of Biodiversity, 2(1).	https://doi.org/10.7828/ajob.v2i1.94
MOBIOS-000100	MaterialCitation	MOBIOS-000100	present	Achondo, M. J. M. M., Casim, L., Bello, V. P., Tanalgo, K. C., Agduma, A. R., Bretaña, B. L. P., ... & Supremo, J. P. (2011). Rapid assessment and feeding guilds of birds in selected rubber and oil palm plantations in North Cotabato. Asian Journal of Biodiversity, 2(1).	2010	ASIA	PH	SOCCSKSARGEN	North Cotabato	Makilala	Platinum Rubber Plantation	7.1133	124.824	EPSG:4326	100	Achondo et al.	Dicaeum australe	Animalia	Chordata	Aves	Dicaeidae	Dicaeum	australe	species	(Hermann, 1783)	Accepted	species	(Hermann, 1783)	6CT27	https://www.catalogueoflife.org/data/taxon/6CT27	Achondo, M. J. M. M., Casim, L., Bello, V. P., Tanalgo, K. C., Agduma, A. R., Bretaña, B. L. P., ... & Supremo, J. P. (2011). Rapid assessment and feeding guilds of birds in selected rubber and oil palm plantations in North Cotabato. Asian Journal of Biodiversity, 2(1).	https://doi.org/10.7828/ajob.v2i1.94
MOBIOS-000101	MaterialCitation	MOBIOS-000101	present	Achondo, M. J. M. M., Casim, L., Bello, V. P., Tanalgo, K. C., Agduma, A. R., Bretaña, B. L. P., ... & Supremo, J. P. (2011). Rapid assessment and feeding guilds of birds in selected rubber and oil palm plantations in North Cotabato. Asian Journal of Biodiversity, 2(1).	2010	ASIA	PH	SOCCSKSARGEN	North Cotabato	Makilala	Platinum Rubber Plantation	7.1133	124.824	EPSG:4326	100	Achondo et al.	Dicaeum trigonostigma	Animalia	Chordata	Aves	Dicaeidae	Dicaeum	trigonostigma	species	(Scopoli, 1786)	Accepted	species	(Scopoli, 1786)	35HVM	https://www.catalogueoflife.org/data/taxon/35HVM	Achondo, M. J. M. M., Casim, L., Bello, V. P., Tanalgo, K. C., Agduma, A. R., Bretaña, B. L. P., ... & Supremo, J. P. (2011). Rapid assessment and feeding guilds of birds in selected rubber and oil palm plantations in North Cotabato. Asian Journal of Biodiversity, 2(1).	https://doi.org/10.7828/ajob.v2i1.94
MOBIOS-000102	MaterialCitation	MOBIOS-000102	present	Achondo, M. J. M. M., Casim, L., Bello, V. P., Tanalgo, K. C., Agduma, A. R., Bretaña, B. L. P., ... & Supremo, J. P. (2011). Rapid assessment and feeding guilds of birds in selected rubber and oil palm plantations in North Cotabato. Asian Journal of Biodiversity, 2(1).	2013	ASIA	PH	SOCCSKSARGEN	North Cotabato	Makilala	Makilala North Cotabato	6.9234	125.083	EPSG:4326	100	Achondo et al.	Eonycteris spelaea	Animalia	Chordata	Mammalia	Pteropodidae	Eonycteris	spelaea	species	(Dobson, 1871)	Accepted	species	(Dobson, 1871)	6FJ9T	https://www.catalogueoflife.org/data/taxon/6FJ9T	Achondo, M. J. M. M., Casim, L., Bello, V. P., Tanalgo, K. C., Agduma, A. R., Bretaña, B. L. P., ... & Supremo, J. P. (2011). Rapid assessment and feeding guilds of birds in selected rubber and oil palm plantations in North Cotabato. Asian Journal of Biodiversity, 2(1).	https://doi.org/10.7828/ajob.v2i1.94
MOBIOS-000103	MaterialCitation	MOBIOS-000103	present	Achondo, M. J. M. M., Casim, L., Bello, V. P., Tanalgo, K. C., Agduma, A. R., Bretaña, B. L. P., ... & Supremo, J. P. (2011). Rapid assessment and feeding guilds of birds in selected rubber and oil palm plantations in North Cotabato. Asian Journal of Biodiversity, 2(1).	2010	ASIA	PH	SOCCSKSARGEN	North Cotabato	Tulunan	New Culasi	6.8162	124.903	EPSG:4326	100	Achondo et al.	Geopelia striata	Animalia	Chordata	Aves	Columbidae	Geopelia	striata	species	(Linnaeus, 1766)	Accepted	species	(Linnaeus, 1766)	3FQSJ	https://www.catalogueoflife.org/data/taxon/3FQSJ	Achondo, M. J. M. M., Casim, L., Bello, V. P., Tanalgo, K. C., Agduma, A. R., Bretaña, B. L. P., ... & Supremo, J. P. (2011). Rapid assessment and feeding guilds of birds in selected rubber and oil palm plantations in North Cotabato. Asian Journal of Biodiversity, 2(1).	https://doi.org/10.7828/ajob.v2i1.94
MOBIOS-000104	MaterialCitation	MOBIOS-000104	present	Achondo, M. J. M. M., Casim, L., Bello, V. P., Tanalgo, K. C., Agduma, A. R., Bretaña, B. L. P., ... & Supremo, J. P. (2011). Rapid assessment and feeding guilds of birds in selected rubber and oil palm plantations in North Cotabato. Asian Journal of Biodiversity, 2(1).	2010	ASIA	PH	SOCCSKSARGEN	North Cotabato	Makilala	Platinum Rubber Plantation	7.1133	124.824	EPSG:4326	100	Achondo et al.	Geopelia striata	Animalia	Chordata	Aves	Columbidae	Geopelia	striata	species	(Linnaeus, 1766)	Accepted	species	(Linnaeus, 1766)	3FQSJ	https://www.catalogueoflife.org/data/taxon/3FQSJ	Achondo, M. J. M. M., Casim, L., Bello, V. P., Tanalgo, K. C., Agduma, A. R., Bretaña, B. L. P., ... & Supremo, J. P. (2011). Rapid assessment and feeding guilds of birds in selected rubber and oil palm plantations in North Cotabato. Asian Journal of Biodiversity, 2(1).	https://doi.org/10.7828/ajob.v2i1.94
MOBIOS-000105	MaterialCitation	MOBIOS-000105	present	Achondo, M. J. M. M., Casim, L., Bello, V. P., Tanalgo, K. C., Agduma, A. R., Bretaña, B. L. P., ... & Supremo, J. P. (2011). Rapid assessment and feeding guilds of birds in selected rubber and oil palm plantations in North Cotabato. Asian Journal of Biodiversity, 2(1).	2010	ASIA	PH	SOCCSKSARGEN	North Cotabato	Tulunan	New Culasi	6.8162	124.903	EPSG:4326	100	Achondo et al.	Halcyon chloris	Animalia	Chordata	Aves	Alcedinidae	Halcyon	chloris	species	(Boddaert, 1783)	Accepted	species	(Boddaert, 1783)	7CFTZ	https://www.catalogueoflife.org/data/taxon/7CFTZ	Achondo, M. J. M. M., Casim, L., Bello, V. P., Tanalgo, K. C., Agduma, A. R., Bretaña, B. L. P., ... & Supremo, J. P. (2011). Rapid assessment and feeding guilds of birds in selected rubber and oil palm plantations in North Cotabato. Asian Journal of Biodiversity, 2(1).	https://doi.org/10.7828/ajob.v2i1.94
MOBIOS-000106	MaterialCitation	MOBIOS-000106	present	Achondo, M. J. M. M., Casim, L., Bello, V. P., Tanalgo, K. C., Agduma, A. R., Bretaña, B. L. P., ... & Supremo, J. P. (2011). Rapid assessment and feeding guilds of birds in selected rubber and oil palm plantations in North Cotabato. Asian Journal of Biodiversity, 2(1).	2010	ASIA	PH	SOCCSKSARGEN	North Cotabato	Makilala	Platinum Rubber Plantation	7.1133	124.824	EPSG:4326	100	Achondo et al.	Halcyon chloris	Animalia	Chordata	Aves	Alcedinidae	Halcyon	chloris	species	(Boddaert, 1783)	Accepted	species	(Boddaert, 1783)	7CFTZ	https://www.catalogueoflife.org/data/taxon/7CFTZ	Achondo, M. J. M. M., Casim, L., Bello, V. P., Tanalgo, K. C., Agduma, A. R., Bretaña, B. L. P., ... & Supremo, J. P. (2011). Rapid assessment and feeding guilds of birds in selected rubber and oil palm plantations in North Cotabato. Asian Journal of Biodiversity, 2(1).	https://doi.org/10.7828/ajob.v2i1.94
MOBIOS-000107	MaterialCitation	MOBIOS-000107	present	Achondo, M. J. M. M., Casim, L., Bello, V. P., Tanalgo, K. C., Agduma, A. R., Bretaña, B. L. P., ... & Supremo, J. P. (2011). Rapid assessment and feeding guilds of birds in selected rubber and oil palm plantations in North Cotabato. Asian Journal of Biodiversity, 2(1).	2010	ASIA	PH	SOCCSKSARGEN	North Cotabato	Tulunan	New Culasi	6.8162	124.903	EPSG:4326	100	Achondo et al.	Halcyon smyrnensis	Animalia	Chordata	Aves	Alcedinidae	Halcyon	smyrnensis	species	(Linnaeus, 1758)	Accepted	species	(Linnaeus, 1758)	6KY3J	https://www.catalogueoflife.org/data/taxon/6KY3J	Achondo, M. J. M. M., Casim, L., Bello, V. P., Tanalgo, K. C., Agduma, A. R., Bretaña, B. L. P., ... & Supremo, J. P. (2011). Rapid assessment and feeding guilds of birds in selected rubber and oil palm plantations in North Cotabato. Asian Journal of Biodiversity, 2(1).	https://doi.org/10.7828/ajob.v2i1.94
MOBIOS-000108	MaterialCitation	MOBIOS-000108	present	Achondo, M. J. M. M., Casim, L., Bello, V. P., Tanalgo, K. C., Agduma, A. R., Bretaña, B. L. P., ... & Supremo, J. P. (2011). Rapid assessment and feeding guilds of birds in selected rubber and oil palm plantations in North Cotabato. Asian Journal of Biodiversity, 2(1).	2010	ASIA	PH	SOCCSKSARGEN	North Cotabato	Makilala	Platinum Rubber Plantation	7.1133	124.824	EPSG:4326	100	Achondo et al.	Hypsipetes philippinus	Animalia	Chordata	Aves	Pycnonotidae	Hypsipetes	philippinus	species	(J. R. Forster, 1795)	Accepted	species	(J. R. Forster, 1795)	3P47B	https://www.catalogueoflife.org/data/taxon/3P47B	Achondo, M. J. M. M., Casim, L., Bello, V. P., Tanalgo, K. C., Agduma, A. R., Bretaña, B. L. P., ... & Supremo, J. P. (2011). Rapid assessment and feeding guilds of birds in selected rubber and oil palm plantations in North Cotabato. Asian Journal of Biodiversity, 2(1).	https://doi.org/10.7828/ajob.v2i1.94
MOBIOS-000109	MaterialCitation	MOBIOS-000109	present	Achondo, M. J. M. M., Casim, L., Bello, V. P., Tanalgo, K. C., Agduma, A. R., Bretaña, B. L. P., ... & Supremo, J. P. (2011). Rapid assessment and feeding guilds of birds in selected rubber and oil palm plantations in North Cotabato. Asian Journal of Biodiversity, 2(1).	2010	ASIA	PH	SOCCSKSARGEN	North Cotabato	Tulunan	New Culasi	6.8162	124.903	EPSG:4326	100	Achondo et al.	Lalage nigra	Animalia	Chordata	Aves	Campephagidae	Lalage	nigra	species	(J. R. Forster, 1781)	Accepted	species	(J. R. Forster, 1781)	6NTZH	https://www.catalogueoflife.org/data/taxon/6NTZH	Achondo, M. J. M. M., Casim, L., Bello, V. P., Tanalgo, K. C., Agduma, A. R., Bretaña, B. L. P., ... & Supremo, J. P. (2011). Rapid assessment and feeding guilds of birds in selected rubber and oil palm plantations in North Cotabato. Asian Journal of Biodiversity, 2(1).	https://doi.org/10.7828/ajob.v2i1.94
MOBIOS-000110	MaterialCitation	MOBIOS-000110	present	Achondo, M. J. M. M., Casim, L., Bello, V. P., Tanalgo, K. C., Agduma, A. R., Bretaña, B. L. P., ... & Supremo, J. P. (2011). Rapid assessment and feeding guilds of birds in selected rubber and oil palm plantations in North Cotabato. Asian Journal of Biodiversity, 2(1).	2010	ASIA	PH	SOCCSKSARGEN	North Cotabato	Makilala	Platinum Rubber Plantation	7.1133	124.824	EPSG:4326	100	Achondo et al.	Lalage nigra	Animalia	Chordata	Aves	Campephagidae	Lalage	nigra	species	(J. R. Forster, 1781)	Accepted	species	(J. R. Forster, 1781)	6NTZH	https://www.catalogueoflife.org/data/taxon/6NTZH	Achondo, M. J. M. M., Casim, L., Bello, V. P., Tanalgo, K. C., Agduma, A. R., Bretaña, B. L. P., ... & Supremo, J. P. (2011). Rapid assessment and feeding guilds of birds in selected rubber and oil palm plantations in North Cotabato. Asian Journal of Biodiversity, 2(1).	https://doi.org/10.7828/ajob.v2i1.94
MOBIOS-000111	MaterialCitation	MOBIOS-000111	present	Achondo, M. J. M. M., Casim, L., Bello, V. P., Tanalgo, K. C., Agduma, A. R., Bretaña, B. L. P., ... & Supremo, J. P. (2011). Rapid assessment and feeding guilds of birds in selected rubber and oil palm plantations in North Cotabato. Asian Journal of Biodiversity, 2(1).	2010	ASIA	PH	SOCCSKSARGEN	North Cotabato	Tulunan	New Culasi	6.8162	124.903	EPSG:4326	100	Achondo et al.	Lanius cristatus	Animalia	Chordata	Aves	Laniidae	Lanius	cristatus	species	Linnaeus, 1758	Accepted	species	Linnaeus, 1758	3S7BL	https://www.catalogueoflife.org/data/taxon/3S7BL	Achondo, M. J. M. M., Casim, L., Bello, V. P., Tanalgo, K. C., Agduma, A. R., Bretaña, B. L. P., ... & Supremo, J. P. (2011). Rapid assessment and feeding guilds of birds in selected rubber and oil palm plantations in North Cotabato. Asian Journal of Biodiversity, 2(1).	https://doi.org/10.7828/ajob.v2i1.94
MOBIOS-000112	MaterialCitation	MOBIOS-000112	present	Achondo, M. J. M. M., Casim, L., Bello, V. P., Tanalgo, K. C., Agduma, A. R., Bretaña, B. L. P., ... & Supremo, J. P. (2011). Rapid assessment and feeding guilds of birds in selected rubber and oil palm plantations in North Cotabato. Asian Journal of Biodiversity, 2(1).	2010	ASIA	PH	SOCCSKSARGEN	North Cotabato	Tulunan	New Culasi	6.8162	124.903	EPSG:4326	100	Achondo et al.	Lonchura leucogastra	Animalia	Chordata	Aves	Estrildidae	Lonchura	leucogastra	species	(Blyth, 1846)	Accepted	species	(Blyth, 1846)	72MP8	https://www.catalogueoflife.org/data/taxon/72MP8	Achondo, M. J. M. M., Casim, L., Bello, V. P., Tanalgo, K. C., Agduma, A. R., Bretaña, B. L. P., ... & Supremo, J. P. (2011). Rapid assessment and feeding guilds of birds in selected rubber and oil palm plantations in North Cotabato. Asian Journal of Biodiversity, 2(1).	https://doi.org/10.7828/ajob.v2i1.94
MOBIOS-000113	MaterialCitation	MOBIOS-000113	present	Achondo, M. J. M. M., Casim, L., Bello, V. P., Tanalgo, K. C., Agduma, A. R., Bretaña, B. L. P., ... & Supremo, J. P. (2011). Rapid assessment and feeding guilds of birds in selected rubber and oil palm plantations in North Cotabato. Asian Journal of Biodiversity, 2(1).	2010	ASIA	PH	SOCCSKSARGEN	North Cotabato	Makilala	Platinum Rubber Plantation	7.1133	124.824	EPSG:4326	100	Achondo et al.	Lonchura leucogastra	Animalia	Chordata	Aves	Estrildidae	Lonchura	leucogastra	species	(Blyth, 1846)	Accepted	species	(Blyth, 1846)	72MP8	https://www.catalogueoflife.org/data/taxon/72MP8	Achondo, M. J. M. M., Casim, L., Bello, V. P., Tanalgo, K. C., Agduma, A. R., Bretaña, B. L. P., ... & Supremo, J. P. (2011). Rapid assessment and feeding guilds of birds in selected rubber and oil palm plantations in North Cotabato. Asian Journal of Biodiversity, 2(1).	https://doi.org/10.7828/ajob.v2i1.94
MOBIOS-000114	MaterialCitation	MOBIOS-000114	present	Achondo, M. J. M. M., Casim, L., Bello, V. P., Tanalgo, K. C., Agduma, A. R., Bretaña, B. L. P., ... & Supremo, J. P. (2011). Rapid assessment and feeding guilds of birds in selected rubber and oil palm plantations in North Cotabato. Asian Journal of Biodiversity, 2(1).	2010	ASIA	PH	SOCCSKSARGEN	North Cotabato	Tulunan	New Culasi	6.8162	124.903	EPSG:4326	100	Achondo et al.	Lonchura malacca	Animalia	Chordata	Aves	Estrildidae	Lonchura	malacca	species	(Linnaeus, 1766)	Accepted	species	(Linnaeus, 1766)	3VYF4	https://www.catalogueoflife.org/data/taxon/3VYF4	Achondo, M. J. M. M., Casim, L., Bello, V. P., Tanalgo, K. C., Agduma, A. R., Bretaña, B. L. P., ... & Supremo, J. P. (2011). Rapid assessment and feeding guilds of birds in selected rubber and oil palm plantations in North Cotabato. Asian Journal of Biodiversity, 2(1).	https://doi.org/10.7828/ajob.v2i1.94
MOBIOS-000115	MaterialCitation	MOBIOS-000115	present	Achondo, M. J. M. M., Casim, L., Bello, V. P., Tanalgo, K. C., Agduma, A. R., Bretaña, B. L. P., ... & Supremo, J. P. (2011). Rapid assessment and feeding guilds of birds in selected rubber and oil palm plantations in North Cotabato. Asian Journal of Biodiversity, 2(1).	2010	ASIA	PH	SOCCSKSARGEN	North Cotabato	Makilala	Platinum Rubber Plantation	7.1133	124.824	EPSG:4326	100	Achondo et al.	Lonchura malacca	Animalia	Chordata	Aves	Estrildidae	Lonchura	malacca	species	(Linnaeus, 1766)	Accepted	species	(Linnaeus, 1766)	3VYF4	https://www.catalogueoflife.org/data/taxon/3VYF4	Achondo, M. J. M. M., Casim, L., Bello, V. P., Tanalgo, K. C., Agduma, A. R., Bretaña, B. L. P., ... & Supremo, J. P. (2011). Rapid assessment and feeding guilds of birds in selected rubber and oil palm plantations in North Cotabato. Asian Journal of Biodiversity, 2(1).	https://doi.org/10.7828/ajob.v2i1.94
MOBIOS-000116	MaterialCitation	MOBIOS-000116	present	Achondo, M. J. M. M., Casim, L., Bello, V. P., Tanalgo, K. C., Agduma, A. R., Bretaña, B. L. P., ... & Supremo, J. P. (2011). Rapid assessment and feeding guilds of birds in selected rubber and oil palm plantations in North Cotabato. Asian Journal of Biodiversity, 2(1).	2013	ASIA	PH	SOCCSKSARGEN	North Cotabato	Makilala	Makilala North Cotabato	6.9234	125.083	EPSG:4326	100	Achondo et al.	Macroglossus minimus	Animalia	Chordata	Mammalia	Pteropodidae	Macroglossus	minimus	species	(E. Geoffroy, 1810)	Accepted	species	(E. Geoffroy, 1810)	3X59R	https://www.catalogueoflife.org/data/taxon/3X59R	Achondo, M. J. M. M., Casim, L., Bello, V. P., Tanalgo, K. C., Agduma, A. R., Bretaña, B. L. P., ... & Supremo, J. P. (2011). Rapid assessment and feeding guilds of birds in selected rubber and oil palm plantations in North Cotabato. Asian Journal of Biodiversity, 2(1).	https://doi.org/10.7828/ajob.v2i1.94
MOBIOS-000117	MaterialCitation	MOBIOS-000117	present	Achondo, M. J. M. M., Casim, L., Bello, V. P., Tanalgo, K. C., Agduma, A. R., Bretaña, B. L. P., ... & Supremo, J. P. (2011). Rapid assessment and feeding guilds of birds in selected rubber and oil palm plantations in North Cotabato. Asian Journal of Biodiversity, 2(1).	2010	ASIA	PH	SOCCSKSARGEN	North Cotabato	Tulunan	New Culasi	6.8162	124.903	EPSG:4326	100	Achondo et al.	Macronus striaticeps	Animalia	Chordata	Aves	Timaliidae	Macronus	striaticeps	species	Sharpe, 1877	Accepted	species	Sharpe, 1877	3X79C	https://www.catalogueoflife.org/data/taxon/3X79C	Achondo, M. J. M. M., Casim, L., Bello, V. P., Tanalgo, K. C., Agduma, A. R., Bretaña, B. L. P., ... & Supremo, J. P. (2011). Rapid assessment and feeding guilds of birds in selected rubber and oil palm plantations in North Cotabato. Asian Journal of Biodiversity, 2(1).	https://doi.org/10.7828/ajob.v2i1.94
MOBIOS-000118	MaterialCitation	MOBIOS-000118	present	Achondo, M. J. M. M., Casim, L., Bello, V. P., Tanalgo, K. C., Agduma, A. R., Bretaña, B. L. P., ... & Supremo, J. P. (2011). Rapid assessment and feeding guilds of birds in selected rubber and oil palm plantations in North Cotabato. Asian Journal of Biodiversity, 2(1).	2010	ASIA	PH	SOCCSKSARGEN	North Cotabato	Makilala	Platinum Rubber Plantation	7.1133	124.824	EPSG:4326	100	Achondo et al.	Macronus striaticeps	Animalia	Chordata	Aves	Timaliidae	Macronus	striaticeps	species	Sharpe, 1877	Accepted	species	Sharpe, 1877	3X79C	https://www.catalogueoflife.org/data/taxon/3X79C	Achondo, M. J. M. M., Casim, L., Bello, V. P., Tanalgo, K. C., Agduma, A. R., Bretaña, B. L. P., ... & Supremo, J. P. (2011). Rapid assessment and feeding guilds of birds in selected rubber and oil palm plantations in North Cotabato. Asian Journal of Biodiversity, 2(1).	https://doi.org/10.7828/ajob.v2i1.94
MOBIOS-000119	MaterialCitation	MOBIOS-000119	present	Achondo, M. J. M. M., Casim, L., Bello, V. P., Tanalgo, K. C., Agduma, A. R., Bretaña, B. L. P., ... & Supremo, J. P. (2011). Rapid assessment and feeding guilds of birds in selected rubber and oil palm plantations in North Cotabato. Asian Journal of Biodiversity, 2(1).	2010	ASIA	PH	SOCCSKSARGEN	North Cotabato	Tulunan	New Culasi	6.8162	124.903	EPSG:4326	100	Achondo et al.	Megalurus palustris	Animalia	Chordata	Aves	Locustellidae	Megalurus	palustris	species	Horsfield, 1821	Accepted	species	Horsfield, 1821	3YW6N	https://www.catalogueoflife.org/data/taxon/3YW6N	Achondo, M. J. M. M., Casim, L., Bello, V. P., Tanalgo, K. C., Agduma, A. R., Bretaña, B. L. P., ... & Supremo, J. P. (2011). Rapid assessment and feeding guilds of birds in selected rubber and oil palm plantations in North Cotabato. Asian Journal of Biodiversity, 2(1).	https://doi.org/10.7828/ajob.v2i1.94
MOBIOS-000120	MaterialCitation	MOBIOS-000120	present	Achondo, M. J. M. M., Casim, L., Bello, V. P., Tanalgo, K. C., Agduma, A. R., Bretaña, B. L. P., ... & Supremo, J. P. (2011). Rapid assessment and feeding guilds of birds in selected rubber and oil palm plantations in North Cotabato. Asian Journal of Biodiversity, 2(1).	2010	ASIA	PH	SOCCSKSARGEN	North Cotabato	Tulunan	New Culasi	6.8162	124.903	EPSG:4326	100	Achondo et al.	Nectarinia jugularis	Animalia	Chordata	Aves	Nectariniidae	Nectarinia	jugularis	species	(Linnaeus, 1766)	Accepted	species	(Linnaeus, 1766)	5Z75C	https://www.catalogueoflife.org/data/taxon/5Z75C	Achondo, M. J. M. M., Casim, L., Bello, V. P., Tanalgo, K. C., Agduma, A. R., Bretaña, B. L. P., ... & Supremo, J. P. (2011). Rapid assessment and feeding guilds of birds in selected rubber and oil palm plantations in North Cotabato. Asian Journal of Biodiversity, 2(1).	https://doi.org/10.7828/ajob.v2i1.94
MOBIOS-000121	MaterialCitation	MOBIOS-000121	present	Achondo, M. J. M. M., Casim, L., Bello, V. P., Tanalgo, K. C., Agduma, A. R., Bretaña, B. L. P., ... & Supremo, J. P. (2011). Rapid assessment and feeding guilds of birds in selected rubber and oil palm plantations in North Cotabato. Asian Journal of Biodiversity, 2(1).	2010	ASIA	PH	SOCCSKSARGEN	North Cotabato	Makilala	Platinum Rubber Plantation	7.1133	124.824	EPSG:4326	100	Achondo et al.	Nectarinia jugularis	Animalia	Chordata	Aves	Nectariniidae	Nectarinia	jugularis	species	(Linnaeus, 1766)	Accepted	species	(Linnaeus, 1766)	5Z75C	https://www.catalogueoflife.org/data/taxon/5Z75C	Achondo, M. J. M. M., Casim, L., Bello, V. P., Tanalgo, K. C., Agduma, A. R., Bretaña, B. L. P., ... & Supremo, J. P. (2011). Rapid assessment and feeding guilds of birds in selected rubber and oil palm plantations in North Cotabato. Asian Journal of Biodiversity, 2(1).	https://doi.org/10.7828/ajob.v2i1.94
MOBIOS-000122	MaterialCitation	MOBIOS-000122	present	Achondo, M. J. M. M., Casim, L., Bello, V. P., Tanalgo, K. C., Agduma, A. R., Bretaña, B. L. P., ... & Supremo, J. P. (2011). Rapid assessment and feeding guilds of birds in selected rubber and oil palm plantations in North Cotabato. Asian Journal of Biodiversity, 2(1).	2010	ASIA	PH	SOCCSKSARGEN	North Cotabato	Tulunan	New Culasi	6.8162	124.903	EPSG:4326	100	Achondo et al.	Passer montanus	Animalia	Chordata	Aves	Passeridae	Passer	montanus	species	(Linnaeus, 1758)	Accepted	species	(Linnaeus, 1758)	4DXY4	https://www.catalogueoflife.org/data/taxon/4DXY4	Achondo, M. J. M. M., Casim, L., Bello, V. P., Tanalgo, K. C., Agduma, A. R., Bretaña, B. L. P., ... & Supremo, J. P. (2011). Rapid assessment and feeding guilds of birds in selected rubber and oil palm plantations in North Cotabato. Asian Journal of Biodiversity, 2(1).	https://doi.org/10.7828/ajob.v2i1.94
MOBIOS-000123	MaterialCitation	MOBIOS-000123	present	Achondo, M. J. M. M., Casim, L., Bello, V. P., Tanalgo, K. C., Agduma, A. R., Bretaña, B. L. P., ... & Supremo, J. P. (2011). Rapid assessment and feeding guilds of birds in selected rubber and oil palm plantations in North Cotabato. Asian Journal of Biodiversity, 2(1).	2010	ASIA	PH	SOCCSKSARGEN	North Cotabato	Makilala	Platinum Rubber Plantation	7.1133	124.824	EPSG:4326	100	Achondo et al.	Passer montanus	Animalia	Chordata	Aves	Passeridae	Passer	montanus	species	(Linnaeus, 1758)	Accepted	species	(Linnaeus, 1758)	4DXY4	https://www.catalogueoflife.org/data/taxon/4DXY4	Achondo, M. J. M. M., Casim, L., Bello, V. P., Tanalgo, K. C., Agduma, A. R., Bretaña, B. L. P., ... & Supremo, J. P. (2011). Rapid assessment and feeding guilds of birds in selected rubber and oil palm plantations in North Cotabato. Asian Journal of Biodiversity, 2(1).	https://doi.org/10.7828/ajob.v2i1.94
MOBIOS-000124	MaterialCitation	MOBIOS-000124	present	Achondo, M. J. M. M., Casim, L., Bello, V. P., Tanalgo, K. C., Agduma, A. R., Bretaña, B. L. P., ... & Supremo, J. P. (2011). Rapid assessment and feeding guilds of birds in selected rubber and oil palm plantations in North Cotabato. Asian Journal of Biodiversity, 2(1).	2010	ASIA	PH	SOCCSKSARGEN	North Cotabato	Makilala	Platinum Rubber Plantation	7.1133	124.824	EPSG:4326	100	Achondo et al.	Phapitreron amethystinus	Animalia	Chordata	Aves	Columbidae	Phapitreron	amethystinus	species	Bonaparte, 1855	Accepted	species	Bonaparte, 1855	7792L	https://www.catalogueoflife.org/data/taxon/7792L	Achondo, M. J. M. M., Casim, L., Bello, V. P., Tanalgo, K. C., Agduma, A. R., Bretaña, B. L. P., ... & Supremo, J. P. (2011). Rapid assessment and feeding guilds of birds in selected rubber and oil palm plantations in North Cotabato. Asian Journal of Biodiversity, 2(1).	https://doi.org/10.7828/ajob.v2i1.94
MOBIOS-000125	MaterialCitation	MOBIOS-000125	present	Achondo, M. J. M. M., Casim, L., Bello, V. P., Tanalgo, K. C., Agduma, A. R., Bretaña, B. L. P., ... & Supremo, J. P. (2011). Rapid assessment and feeding guilds of birds in selected rubber and oil palm plantations in North Cotabato. Asian Journal of Biodiversity, 2(1).	2013	ASIA	PH	SOCCSKSARGEN	North Cotabato	Makilala	Makilala North Cotabato	6.9234	125.083	EPSG:4326	100	Achondo et al.	Ptenochirus jagorii	Animalia	Chordata	Mammalia	Pteropodidae	Ptenochirus	jagorii	species	(Peters, 1861)	Accepted	species	(Peters, 1861)	4PT63	https://www.catalogueoflife.org/data/taxon/4PT63	Achondo, M. J. M. M., Casim, L., Bello, V. P., Tanalgo, K. C., Agduma, A. R., Bretaña, B. L. P., ... & Supremo, J. P. (2011). Rapid assessment and feeding guilds of birds in selected rubber and oil palm plantations in North Cotabato. Asian Journal of Biodiversity, 2(1).	https://doi.org/10.7828/ajob.v2i1.94
MOBIOS-000126	MaterialCitation	MOBIOS-000126	present	Achondo, M. J. M. M., Casim, L., Bello, V. P., Tanalgo, K. C., Agduma, A. R., Bretaña, B. L. P., ... & Supremo, J. P. (2011). Rapid assessment and feeding guilds of birds in selected rubber and oil palm plantations in North Cotabato. Asian Journal of Biodiversity, 2(1).	2010	ASIA	PH	SOCCSKSARGEN	North Cotabato	Tulunan	New Culasi	6.8162	124.903	EPSG:4326	100	Achondo et al.	Pycnonotus goiavier	Animalia	Chordata	Aves	Pycnonotidae	Pycnonotus	goiavier	species	(Scopoli, 1786)	Accepted	species	(Scopoli, 1786)	4QMML	https://www.catalogueoflife.org/data/taxon/4QMML	Achondo, M. J. M. M., Casim, L., Bello, V. P., Tanalgo, K. C., Agduma, A. R., Bretaña, B. L. P., ... & Supremo, J. P. (2011). Rapid assessment and feeding guilds of birds in selected rubber and oil palm plantations in North Cotabato. Asian Journal of Biodiversity, 2(1).	https://doi.org/10.7828/ajob.v2i1.94
MOBIOS-000127	MaterialCitation	MOBIOS-000127	present	Achondo, M. J. M. M., Casim, L., Bello, V. P., Tanalgo, K. C., Agduma, A. R., Bretaña, B. L. P., ... & Supremo, J. P. (2011). Rapid assessment and feeding guilds of birds in selected rubber and oil palm plantations in North Cotabato. Asian Journal of Biodiversity, 2(1).	2010	ASIA	PH	SOCCSKSARGEN	North Cotabato	Makilala	Platinum Rubber Plantation	7.1133	124.824	EPSG:4326	100	Achondo et al.	Pycnonotus goiavier	Animalia	Chordata	Aves	Pycnonotidae	Pycnonotus	goiavier	species	(Scopoli, 1786)	Accepted	species	(Scopoli, 1786)	4QMML	https://www.catalogueoflife.org/data/taxon/4QMML	Achondo, M. J. M. M., Casim, L., Bello, V. P., Tanalgo, K. C., Agduma, A. R., Bretaña, B. L. P., ... & Supremo, J. P. (2011). Rapid assessment and feeding guilds of birds in selected rubber and oil palm plantations in North Cotabato. Asian Journal of Biodiversity, 2(1).	https://doi.org/10.7828/ajob.v2i1.94
MOBIOS-000128	MaterialCitation	MOBIOS-000128	present	Achondo, M. J. M. M., Casim, L., Bello, V. P., Tanalgo, K. C., Agduma, A. R., Bretaña, B. L. P., ... & Supremo, J. P. (2011). Rapid assessment and feeding guilds of birds in selected rubber and oil palm plantations in North Cotabato. Asian Journal of Biodiversity, 2(1).	2010	ASIA	PH	SOCCSKSARGEN	North Cotabato	Makilala	Platinum Rubber Plantation	7.1133	124.824	EPSG:4326	100	Achondo et al.	Pycnonotus urostictus	Animalia	Chordata	Aves	Pycnonotidae	Pycnonotus	urostictus	species	(Salvadori, 1870)	Accepted	species	(Salvadori, 1870)	4QMNC	https://www.catalogueoflife.org/data/taxon/4QMNC	Achondo, M. J. M. M., Casim, L., Bello, V. P., Tanalgo, K. C., Agduma, A. R., Bretaña, B. L. P., ... & Supremo, J. P. (2011). Rapid assessment and feeding guilds of birds in selected rubber and oil palm plantations in North Cotabato. Asian Journal of Biodiversity, 2(1).	https://doi.org/10.7828/ajob.v2i1.94
MOBIOS-000129	MaterialCitation	MOBIOS-000129	present	Achondo, M. J. M. M., Casim, L., Bello, V. P., Tanalgo, K. C., Agduma, A. R., Bretaña, B. L. P., ... & Supremo, J. P. (2011). Rapid assessment and feeding guilds of birds in selected rubber and oil palm plantations in North Cotabato. Asian Journal of Biodiversity, 2(1).	2010	ASIA	PH	SOCCSKSARGEN	North Cotabato	Tulunan	New Culasi	6.8162	124.903	EPSG:4326	100	Achondo et al.	Rhipidura javanica	Animalia	Chordata	Aves	Rhipiduridae	Rhipidura	javanica	species	(Sparrman, 1788)	Accepted	species	(Sparrman, 1788)	794YF	https://www.catalogueoflife.org/data/taxon/794YF	Achondo, M. J. M. M., Casim, L., Bello, V. P., Tanalgo, K. C., Agduma, A. R., Bretaña, B. L. P., ... & Supremo, J. P. (2011). Rapid assessment and feeding guilds of birds in selected rubber and oil palm plantations in North Cotabato. Asian Journal of Biodiversity, 2(1).	https://doi.org/10.7828/ajob.v2i1.94
MOBIOS-000130	MaterialCitation	MOBIOS-000130	present	Achondo, M. J. M. M., Casim, L., Bello, V. P., Tanalgo, K. C., Agduma, A. R., Bretaña, B. L. P., ... & Supremo, J. P. (2011). Rapid assessment and feeding guilds of birds in selected rubber and oil palm plantations in North Cotabato. Asian Journal of Biodiversity, 2(1).	2010	ASIA	PH	SOCCSKSARGEN	North Cotabato	Makilala	Platinum Rubber Plantation	7.1133	124.824	EPSG:4326	100	Achondo et al.	Rhipidura javanica	Animalia	Chordata	Aves	Rhipiduridae	Rhipidura	javanica	species	(Sparrman, 1788)	Accepted	species	(Sparrman, 1788)	794YF	https://www.catalogueoflife.org/data/taxon/794YF	Achondo, M. J. M. M., Casim, L., Bello, V. P., Tanalgo, K. C., Agduma, A. R., Bretaña, B. L. P., ... & Supremo, J. P. (2011). Rapid assessment and feeding guilds of birds in selected rubber and oil palm plantations in North Cotabato. Asian Journal of Biodiversity, 2(1).	https://doi.org/10.7828/ajob.v2i1.94
MOBIOS-000131	MaterialCitation	MOBIOS-000131	present	Achondo, M. J. M. M., Casim, L., Bello, V. P., Tanalgo, K. C., Agduma, A. R., Bretaña, B. L. P., ... & Supremo, J. P. (2011). Rapid assessment and feeding guilds of birds in selected rubber and oil palm plantations in North Cotabato. Asian Journal of Biodiversity, 2(1).	2013	ASIA	PH	SOCCSKSARGEN	North Cotabato	Makilala	Makilala North Cotabato	6.9234	125.083	EPSG:4326	100	Achondo et al.	Rousettus amplexicaudatus	Animalia	Chordata	Mammalia	Pteropodidae	Rousettus	amplexicaudatus	species	(E. Geoffroy, 1810)	Accepted	species	(E. Geoffroy, 1810)	4THCK	https://www.catalogueoflife.org/data/taxon/4THCK	Achondo, M. J. M. M., Casim, L., Bello, V. P., Tanalgo, K. C., Agduma, A. R., Bretaña, B. L. P., ... & Supremo, J. P. (2011). Rapid assessment and feeding guilds of birds in selected rubber and oil palm plantations in North Cotabato. Asian Journal of Biodiversity, 2(1).	https://doi.org/10.7828/ajob.v2i1.94
MOBIOS-000132	MaterialCitation	MOBIOS-000132	present	Achondo, M. J. M. M., Casim, L., Bello, V. P., Tanalgo, K. C., Agduma, A. R., Bretaña, B. L. P., ... & Supremo, J. P. (2011). Rapid assessment and feeding guilds of birds in selected rubber and oil palm plantations in North Cotabato. Asian Journal of Biodiversity, 2(1).	2013	ASIA	PH	SOCCSKSARGEN	North Cotabato	Makilala	Makilala North Cotabato	6.9234	125.083	EPSG:4326	100	Achondo et al.	Scotophilus kuhlii	Animalia	Chordata	Mammalia	Vespertilionidae	Scotophilus	kuhlii	species	Leach, 1821	Accepted	species	Leach, 1821	4VY5J	https://www.catalogueoflife.org/data/taxon/4VY5J	Achondo, M. J. M. M., Casim, L., Bello, V. P., Tanalgo, K. C., Agduma, A. R., Bretaña, B. L. P., ... & Supremo, J. P. (2011). Rapid assessment and feeding guilds of birds in selected rubber and oil palm plantations in North Cotabato. Asian Journal of Biodiversity, 2(1).	https://doi.org/10.7828/ajob.v2i1.94
MOBIOS-000133	MaterialCitation	MOBIOS-000133	present	Aclopen et al. (2013). Diversity of bats in Mt. Timpoong, Camiguin Island Using Harp Trapping and Mist Netting. Proceedings of the 22nd Wildlife Conservation Society of the Philippines.	2013	ASIA	PH	Northern Mindanao	Camiguin Island	Camiguin	Mount Timpoong	9.1725	124.723	EPSG:4326		Aclopen et al.	Hipposideros diadema	Animalia	Chordata	Mammalia	Hipposideridae	Hipposideros	diadema	species	(É.Geoffroy Saint-Hilaire, 1813)	Accepted	species	(É.Geoffroy Saint-Hilaire, 1813)	3M36Q	https://www.catalogueoflife.org/data/taxon/3M36Q	Aclopen et al. (2013). Diversity of bats in Mt. Timpoong, Camiguin Island Using Harp Trapping and Mist Netting. Proceedings of the 22nd Wildlife Conservation Society of the Philippines.
MOBIOS-000134	MaterialCitation	MOBIOS-000134	present	Aclopen et al. (2013). Diversity of bats in Mt. Timpoong, Camiguin Island Using Harp Trapping and Mist Netting. Proceedings of the 22nd Wildlife Conservation Society of the Philippines.	2013	ASIA	PH	Northern Mindanao	Camiguin Island	Camiguin	Mount Timpoong	9.1725	124.723	EPSG:4326		Aclopen et al.	Murina aenea	Animalia	Chordata	Mammalia	Vespertilionidae	Murina	aenea	species	Hill, 1964	Accepted	species	Hill, 1964	44N2G	https://www.catalogueoflife.org/data/taxon/44N2G	Aclopen et al. (2013). Diversity of bats in Mt. Timpoong, Camiguin Island Using Harp Trapping and Mist Netting. Proceedings of the 22nd Wildlife Conservation Society of the Philippines.
MOBIOS-000135	MaterialCitation	MOBIOS-000135	present	Aclopen et al. (2013). Diversity of bats in Mt. Timpoong, Camiguin Island Using Harp Trapping and Mist Netting. Proceedings of the 22nd Wildlife Conservation Society of the Philippines.	2013	ASIA	PH	Northern Mindanao	Camiguin Island	Camiguin	Mount Timpoong	9.1725	124.723	EPSG:4326		Aclopen et al.	Rhinolophus	Animalia	Chordata	Mammalia	Rhinolophidae	Rhinolophus		genus	Lacépède, 1799	Accepted	genus	Lacépède, 1799	78QQ	https://www.catalogueoflife.org/data/taxon/78QQ	Aclopen et al. (2013). Diversity of bats in Mt. Timpoong, Camiguin Island Using Harp Trapping and Mist Netting. Proceedings of the 22nd Wildlife Conservation Society of the Philippines.
MOBIOS-000136	MaterialCitation	MOBIOS-000136	present	Aclopen et al. (2013). Diversity of bats in Mt. Timpoong, Camiguin Island Using Harp Trapping and Mist Netting. Proceedings of the 22nd Wildlife Conservation Society of the Philippines.	2013	ASIA	PH	Northern Mindanao	Camiguin Island	Camiguin	Mount Timpoong	9.1725	124.723	EPSG:4326		Aclopen et al.	Rhinolophus	Animalia	Chordata	Mammalia	Rhinolophidae	Rhinolophus		genus	Lacépède, 1799	Accepted	genus	Lacépède, 1799	78QQ	https://www.catalogueoflife.org/data/taxon/78QQ	Aclopen et al. (2013). Diversity of bats in Mt. Timpoong, Camiguin Island Using Harp Trapping and Mist Netting. Proceedings of the 22nd Wildlife Conservation Society of the Philippines.
MOBIOS-000137	MaterialCitation	MOBIOS-000137	present	Aclopen et al. (2013). Diversity of bats in Mt. Timpoong, Camiguin Island Using Harp Trapping and Mist Netting. Proceedings of the 22nd Wildlife Conservation Society of the Philippines.	2013	ASIA	PH	Northern Mindanao	Camiguin Island	Camiguin	Mount Timpoong	9.1725	124.723	EPSG:4326		Aclopen et al.	Rhinolophus acuminatus	Animalia	Chordata	Mammalia	Rhinolophidae	Rhinolophus	acuminatus	species	Peters, 1871	Accepted	species	Peters, 1871	4S95L	https://www.catalogueoflife.org/data/taxon/4S95L	Aclopen et al. (2013). Diversity of bats in Mt. Timpoong, Camiguin Island Using Harp Trapping and Mist Netting. Proceedings of the 22nd Wildlife Conservation Society of the Philippines.
MOBIOS-000138	MaterialCitation	MOBIOS-000138	present	Aclopen et al. (2013). Diversity of bats in Mt. Timpoong, Camiguin Island Using Harp Trapping and Mist Netting. Proceedings of the 22nd Wildlife Conservation Society of the Philippines.	2013	ASIA	PH	Northern Mindanao	Camiguin Island	Camiguin	Mount Timpoong	9.1725	124.723	EPSG:4326		Aclopen et al.	Rhinolophus virgo	Animalia	Chordata	Mammalia	Rhinolophidae	Rhinolophus	virgo	species	K. Andersen, 1905	Accepted	species	K. Andersen, 1905	7962W	https://www.catalogueoflife.org/data/taxon/7962W	Aclopen et al. (2013). Diversity of bats in Mt. Timpoong, Camiguin Island Using Harp Trapping and Mist Netting. Proceedings of the 22nd Wildlife Conservation Society of the Philippines.
MOBIOS-000139	MaterialCitation	MOBIOS-000139	present	Ali, S. T. A. (2021). Prevalence Of Parasites In Freshwater Fishes In The Southern Part Of Ligawasan Marsh, Philippines. Procedia of Social Sciences and Humanities, 1, 93-102.	2021	ASIA	PH	Bangsamoro Autonomous Region in Muslim Mindanao	Maguindanao	Kabuntalan/Datu Piang	Ligawasan marsh	6.9303	124.675	EPSG:4326		Ali et al.	Anabas testudineus	Animalia	Chordata	Actinopterygii	Anabantidae	Anabas	testudineus	species	(Bloch, 1792)	Accepted	species	(Bloch, 1792)	66GQ9	https://www.catalogueoflife.org/data/taxon/66GQ9	Ali, S. T. A. (2021). Prevalence Of Parasites In Freshwater Fishes In The Southern Part Of Ligawasan Marsh, Philippines. Procedia of Social Sciences and Humanities, 1, 93-102.	https://doi.org/10.21070/pssh.v1i.26
MOBIOS-000140	MaterialCitation	MOBIOS-000140	present	Ali, S. T. A. (2021). Prevalence Of Parasites In Freshwater Fishes In The Southern Part Of Ligawasan Marsh, Philippines. Procedia of Social Sciences and Humanities, 1, 93-102.	2021	ASIA	PH	Bangsamoro Autonomous Region in Muslim Mindanao	Maguindanao	Kabuntalan/Datu Piang	Ligawasan marsh	6.9303	124.675	EPSG:4326		Ali et al.	Channa striata	Animalia	Chordata	Actinopterygii	Channidae	Channa	striata	species	(Bloch, 1793)	Accepted	species	(Bloch, 1793)	TM4H	https://www.catalogueoflife.org/data/taxon/TM4H	Ali, S. T. A. (2021). Prevalence Of Parasites In Freshwater Fishes In The Southern Part Of Ligawasan Marsh, Philippines. Procedia of Social Sciences and Humanities, 1, 93-102.	https://doi.org/10.21070/pssh.v1i.26
MOBIOS-000141	MaterialCitation	MOBIOS-000141	present	Ali, S. T. A. (2021). Prevalence Of Parasites In Freshwater Fishes In The Southern Part Of Ligawasan Marsh, Philippines. Procedia of Social Sciences and Humanities, 1, 93-102.	2021	ASIA	PH	Bangsamoro Autonomous Region in Muslim Mindanao	Maguindanao	Kabuntalan/Datu Piang	Ligawasan marsh	6.9303	124.675	EPSG:4326		Ali et al.	Clarias macrocephalus	Animalia	Chordata	Actinopterygii	Clariidae	Clarias	macrocephalus	species	Günther, 1864	Accepted	species	Günther, 1864	VRCY	https://www.catalogueoflife.org/data/taxon/VRCY	Ali, S. T. A. (2021). Prevalence Of Parasites In Freshwater Fishes In The Southern Part Of Ligawasan Marsh, Philippines. Procedia of Social Sciences and Humanities, 1, 93-102.	https://doi.org/10.21070/pssh.v1i.26
MOBIOS-000142	MaterialCitation	MOBIOS-000142	present	Ali, S. T. A. (2021). Prevalence Of Parasites In Freshwater Fishes In The Southern Part Of Ligawasan Marsh, Philippines. Procedia of Social Sciences and Humanities, 1, 93-102.	2021	ASIA	PH	Bangsamoro Autonomous Region in Muslim Mindanao	Maguindanao	Kabuntalan/Datu Piang	Ligawasan marsh	6.9303	124.675	EPSG:4326		Ali et al.	Oreochromis niloticus	Animalia	Chordata	Actinopterygii	Cichlidae	Oreochromis	niloticus	species	(Linnaeus, 1758)	Accepted	species	(Linnaeus, 1758)	6SSRC	https://www.catalogueoflife.org/data/taxon/6SSRC	Ali, S. T. A. (2021). Prevalence Of Parasites In Freshwater Fishes In The Southern Part Of Ligawasan Marsh, Philippines. Procedia of Social Sciences and Humanities, 1, 93-102.	https://doi.org/10.21070/pssh.v1i.26
MOBIOS-000143	MaterialCitation	MOBIOS-000143	present	Ali, S. T. A. (2021). Prevalence Of Parasites In Freshwater Fishes In The Southern Part Of Ligawasan Marsh, Philippines. Procedia of Social Sciences and Humanities, 1, 93-102.	2021	ASIA	PH	Bangsamoro Autonomous Region in Muslim Mindanao	Maguindanao	Kabuntalan/Datu Piang	Ligawasan marsh	6.9303	124.675	EPSG:4326		Ali et al.	Trichopodus trichopterus	Animalia	Chordata	Actinopterygii	Osphronemidae	Trichopodus	trichopterus	species	(Pallas, 1770)	Accepted	species	(Pallas, 1770)	7D4QX	https://www.catalogueoflife.org/data/taxon/7D4QX	Ali, S. T. A. (2021). Prevalence Of Parasites In Freshwater Fishes In The Southern Part Of Ligawasan Marsh, Philippines. Procedia of Social Sciences and Humanities, 1, 93-102.	https://doi.org/10.21070/pssh.v1i.26
MOBIOS-000144	MaterialCitation	MOBIOS-000144	present	Almeria, M. L., & Nuñeza, O. M. (2013). Diet of seven anuran species (Amphibia: Anura) in Agusan Marsh, Mindanao, Philippines. Animal Biology & Animal Husbandry, 5(1).	2005	ASIA	PH	Caraga	Agusan del Sur		Agusan Marsh Wildlife Sanctuary	8.31675	125.633	EPSG:4326		Almeria and Nuñeza	Fejervarya cancrivora	Animalia	Chordata	Amphibia	Dicroglossidae	Fejervarya	cancrivora	species	(Gravenhorst, 1829)	Accepted	species	(Gravenhorst, 1829)	3DXDM	https://www.catalogueoflife.org/data/taxon/3DXDM	Almeria, M. L., & Nuñeza, O. M. (2013). Diet of seven anuran species (Amphibia: Anura) in Agusan Marsh, Mindanao, Philippines. Animal Biology & Animal Husbandry, 5(1).	https://doi.org/10.5281/zenodo.8188320
MOBIOS-000145	MaterialCitation	MOBIOS-000145	present	Almeria, M. L., & Nuñeza, O. M. (2013). Diet of seven anuran species (Amphibia: Anura) in Agusan Marsh, Mindanao, Philippines. Animal Biology & Animal Husbandry, 5(1).	2005	ASIA	PH	Caraga	Agusan del Sur		Agusan Marsh Wildlife Sanctuary	8.1161	125.633	EPSG:4326		Almeria and Nuñeza	Fejervarya limnocharis	Animalia	Chordata	Amphibia	Dicroglossidae	Fejervarya	limnocharis	species	(Gravenhorst, 1829)	Accepted	species	(Gravenhorst, 1829)	3DXDM	https://www.catalogueoflife.org/data/taxon/3DXDM	Almeria, M. L., & Nuñeza, O. M. (2013). Diet of seven anuran species (Amphibia: Anura) in Agusan Marsh, Mindanao, Philippines. Animal Biology & Animal Husbandry, 5(1).	https://doi.org/10.5281/zenodo.8188320
MOBIOS-000146	MaterialCitation	MOBIOS-000146	present	Almeria, M. L., & Nuñeza, O. M. (2013). Diet of seven anuran species (Amphibia: Anura) in Agusan Marsh, Mindanao, Philippines. Animal Biology & Animal Husbandry, 5(1).	2005	ASIA	PH	Caraga	Agusan del Sur		Agusan Marsh Wildlife Sanctuary	8.1161	125.633	EPSG:4326		Almeria and Nuñeza	Kaloula baleata	Animalia	Chordata	Amphibia	Microhylidae	Kaloula	baleata	species	(Müller in Van Oort & Müller, 1836)	Accepted	species	(Müller in Van Oort & Müller, 1836)	3QZKJ	https://www.catalogueoflife.org/data/taxon/3QZKJ	Almeria, M. L., & Nuñeza, O. M. (2013). Diet of seven anuran species (Amphibia: Anura) in Agusan Marsh, Mindanao, Philippines. Animal Biology & Animal Husbandry, 5(1).	https://doi.org/10.5281/zenodo.8188320
MOBIOS-000147	MaterialCitation	MOBIOS-000147	present	Almeria, M. L., & Nuñeza, O. M. (2013). Diet of seven anuran species (Amphibia: Anura) in Agusan Marsh, Mindanao, Philippines. Animal Biology & Animal Husbandry, 5(1).	2005	ASIA	PH	Caraga	Agusan del Sur		Agusan Marsh Wildlife Sanctuary	8.1161	125.633	EPSG:4326		Almeria and Nuñeza	Kaloula conjuncta	Animalia	Chordata	Amphibia	Microhylidae	Kaloula	conjuncta	species	(Peters, 1863)	Accepted	species	(Peters, 1863)	3QZKN	https://www.catalogueoflife.org/data/taxon/3QZKN	Almeria, M. L., & Nuñeza, O. M. (2013). Diet of seven anuran species (Amphibia: Anura) in Agusan Marsh, Mindanao, Philippines. Animal Biology & Animal Husbandry, 5(1).	https://doi.org/10.5281/zenodo.8188320
MOBIOS-000148	MaterialCitation	MOBIOS-000148	present	Almeria, M. L., & Nuñeza, O. M. (2013). Diet of seven anuran species (Amphibia: Anura) in Agusan Marsh, Mindanao, Philippines. Animal Biology & Animal Husbandry, 5(1).	2005	ASIA	PH	Caraga	Agusan del Sur		Agusan Marsh Wildlife Sanctuary	8.1161	125.633	EPSG:4326		Almeria and Nuñeza	Leptomantis bimaculatus	Animalia	Chordata	Amphibia	Rhacophoridae	Leptomantis	bimaculatus	species	Peters, 1867	Accepted	species	Peters, 1867	3TQYH	https://www.catalogueoflife.org/data/taxon/3TQYH	Almeria, M. L., & Nuñeza, O. M. (2013). Diet of seven anuran species (Amphibia: Anura) in Agusan Marsh, Mindanao, Philippines. Animal Biology & Animal Husbandry, 5(1).	https://doi.org/10.5281/zenodo.8188320
MOBIOS-000149	MaterialCitation	MOBIOS-000149	present	Almeria, M. L., & Nuñeza, O. M. (2013). Diet of seven anuran species (Amphibia: Anura) in Agusan Marsh, Mindanao, Philippines. Animal Biology & Animal Husbandry, 5(1).	2005	ASIA	PH	Caraga	Agusan del Sur		Agusan Marsh Wildlife Sanctuary	8.1161	125.633	EPSG:4326		Almeria and Nuñeza	Limnonectes leytensis	Animalia	Chordata	Amphibia	Dicroglossidae	Limnonectes	leytensis	species	(Boettger, 1893)	Accepted	species	(Boettger, 1893)	72DKL	https://www.catalogueoflife.org/data/taxon/72DKL	Almeria, M. L., & Nuñeza, O. M. (2013). Diet of seven anuran species (Amphibia: Anura) in Agusan Marsh, Mindanao, Philippines. Animal Biology & Animal Husbandry, 5(1).	https://doi.org/10.5281/zenodo.8188320
MOBIOS-000150	MaterialCitation	MOBIOS-000150	present	Almeria, M. L., & Nuñeza, O. M. (2013). Diet of seven anuran species (Amphibia: Anura) in Agusan Marsh, Mindanao, Philippines. Animal Biology & Animal Husbandry, 5(1).	2005	ASIA	PH	Caraga	Agusan del Sur		Agusan Marsh Wildlife Sanctuary	8.1161	125.633	EPSG:4326		Almeria and Nuñeza	Limnonectes parvus	Animalia	Chordata	Amphibia	Dicroglossidae	Limnonectes	parvus	species	(Taylor, 1920)	Accepted	species	(Taylor, 1920)	6QCZS	https://www.catalogueoflife.org/data/taxon/6QCZS	Almeria, M. L., & Nuñeza, O. M. (2013). Diet of seven anuran species (Amphibia: Anura) in Agusan Marsh, Mindanao, Philippines. Animal Biology & Animal Husbandry, 5(1).	https://doi.org/10.5281/zenodo.8188320
MOBIOS-000151	MaterialCitation	MOBIOS-000151	present	Almeria, M. L., & Nuñeza, O. M. (2013). Diet of seven anuran species (Amphibia: Anura) in Agusan Marsh, Mindanao, Philippines. Animal Biology & Animal Husbandry, 5(1).	2005	ASIA	PH	Caraga	Agusan del Sur		Agusan Marsh Wildlife Sanctuary	8.1161	125.633	EPSG:4326		Almeria and Nuñeza	Occidozyga laevis	Animalia	Chordata	Amphibia	Dicroglossidae	Occidozyga	laevis	species	(Günther, 1858)	Accepted	species	(Günther, 1858)	48BSN	https://www.catalogueoflife.org/data/taxon/48BSN	Almeria, M. L., & Nuñeza, O. M. (2013). Diet of seven anuran species (Amphibia: Anura) in Agusan Marsh, Mindanao, Philippines. Animal Biology & Animal Husbandry, 5(1).	https://doi.org/10.5281/zenodo.8188320
MOBIOS-000152	MaterialCitation	MOBIOS-000152	present	Almeria, M. L., & Nuñeza, O. M. (2013). Diet of seven anuran species (Amphibia: Anura) in Agusan Marsh, Mindanao, Philippines. Animal Biology & Animal Husbandry, 5(1).	2005	ASIA	PH	Caraga	Agusan del Sur		Agusan Marsh Wildlife Sanctuary	8.1161	125.633	EPSG:4326		Almeria and Nuñeza	Oreophryne	Animalia	Chordata	Amphibia	Microhylidae	Oreophryne		genus	Boettger, 1895	Accepted	genus	Boettger, 1895	69MQ	https://www.catalogueoflife.org/data/taxon/69MQ	Almeria, M. L., & Nuñeza, O. M. (2013). Diet of seven anuran species (Amphibia: Anura) in Agusan Marsh, Mindanao, Philippines. Animal Biology & Animal Husbandry, 5(1).	https://doi.org/10.5281/zenodo.8188320
MOBIOS-000153	MaterialCitation	MOBIOS-000153	present	Almeria, M. L., & Nuñeza, O. M. (2013). Diet of seven anuran species (Amphibia: Anura) in Agusan Marsh, Mindanao, Philippines. Animal Biology & Animal Husbandry, 5(1).	2005	ASIA	PH	Caraga	Agusan del Sur		Agusan Marsh Wildlife Sanctuary	8.1161	125.633	EPSG:4326		Almeria and Nuñeza	Oreophryne	Animalia	Chordata	Amphibia	Microhylidae	Oreophryne		genus	Boettger, 1895	Accepted	genus	Boettger, 1895	69MQ	https://www.catalogueoflife.org/data/taxon/69MQ	Almeria, M. L., & Nuñeza, O. M. (2013). Diet of seven anuran species (Amphibia: Anura) in Agusan Marsh, Mindanao, Philippines. Animal Biology & Animal Husbandry, 5(1).	https://doi.org/10.5281/zenodo.8188320
MOBIOS-000154	MaterialCitation	MOBIOS-000154	present	Almeria, M. L., & Nuñeza, O. M. (2013). Diet of seven anuran species (Amphibia: Anura) in Agusan Marsh, Mindanao, Philippines. Animal Biology & Animal Husbandry, 5(1).	2005	ASIA	PH	Caraga	Agusan del Sur		Agusan Marsh Wildlife Sanctuary	8.1161	125.633	EPSG:4326		Almeria and Nuñeza	Philautus	Animalia	Chordata	Amphibia	Rhacophoridae	Philautus		genus	Gistel, 1848	Accepted	genus	Gistel, 1848	6NC8	https://www.catalogueoflife.org/data/taxon/6NC8	Almeria, M. L., & Nuñeza, O. M. (2013). Diet of seven anuran species (Amphibia: Anura) in Agusan Marsh, Mindanao, Philippines. Animal Biology & Animal Husbandry, 5(1).	https://doi.org/10.5281/zenodo.8188320
MOBIOS-000155	MaterialCitation	MOBIOS-000155	present	Almeria, M. L., & Nuñeza, O. M. (2013). Diet of seven anuran species (Amphibia: Anura) in Agusan Marsh, Mindanao, Philippines. Animal Biology & Animal Husbandry, 5(1).	2005	ASIA	PH	Caraga	Agusan del Sur		Agusan Marsh Wildlife Sanctuary	8.1161	125.633	EPSG:4326		Almeria and Nuñeza	Philautus acutirostris	Animalia	Chordata	Amphibia	Rhacophoridae	Philautus	acutirostris	species	(Peters, 1867)	Accepted	species	(Peters, 1867)	76YHB	https://www.catalogueoflife.org/data/taxon/76YHB	Almeria, M. L., & Nuñeza, O. M. (2013). Diet of seven anuran species (Amphibia: Anura) in Agusan Marsh, Mindanao, Philippines. Animal Biology & Animal Husbandry, 5(1).	https://doi.org/10.5281/zenodo.8188320
MOBIOS-000156	MaterialCitation	MOBIOS-000156	present	Almeria, M. L., & Nuñeza, O. M. (2013). Diet of seven anuran species (Amphibia: Anura) in Agusan Marsh, Mindanao, Philippines. Animal Biology & Animal Husbandry, 5(1).	2005	ASIA	PH	Caraga	Agusan del Sur		Agusan Marsh Wildlife Sanctuary	8.1161	125.633	EPSG:4326		Almeria and Nuñeza	Philautus poecilius	Animalia	Chordata	Amphibia	Rhacophoridae	Philautus	poecilius	species	Brown & Alcala, 1994	Accepted	species	Brown & Alcala, 1994	4G5K5	https://www.catalogueoflife.org/data/taxon/4G5K5	Almeria, M. L., & Nuñeza, O. M. (2013). Diet of seven anuran species (Amphibia: Anura) in Agusan Marsh, Mindanao, Philippines. Animal Biology & Animal Husbandry, 5(1).	https://doi.org/10.5281/zenodo.8188320
MOBIOS-000157	MaterialCitation	MOBIOS-000157	present	Almeria, M. L., & Nuñeza, O. M. (2013). Diet of seven anuran species (Amphibia: Anura) in Agusan Marsh, Mindanao, Philippines. Animal Biology & Animal Husbandry, 5(1).	2005	ASIA	PH	Caraga	Agusan del Sur		Agusan Marsh Wildlife Sanctuary	8.1161	125.633	EPSG:4326		Almeria and Nuñeza	Polypedates leucomystax	Animalia	Chordata	Amphibia	Rhacophoridae	Polypedates	leucomystax	species	(Gravenhorst, 1829)	Accepted	species	(Gravenhorst, 1829)	4LD52	https://www.catalogueoflife.org/data/taxon/4LD52	Almeria, M. L., & Nuñeza, O. M. (2013). Diet of seven anuran species (Amphibia: Anura) in Agusan Marsh, Mindanao, Philippines. Animal Biology & Animal Husbandry, 5(1).	https://doi.org/10.5281/zenodo.8188320
MOBIOS-000158	MaterialCitation	MOBIOS-000158	present	Almeria, M. L., & Nuñeza, O. M. (2013). Diet of seven anuran species (Amphibia: Anura) in Agusan Marsh, Mindanao, Philippines. Animal Biology & Animal Husbandry, 5(1).	2005	ASIA	PH	Caraga	Agusan del Sur		Agusan Marsh Wildlife Sanctuary	8.1161	125.633	EPSG:4326		Almeria and Nuñeza	Rana everetti	Animalia	Chordata	Amphibia	Ranidae	Rana	everetti	species	(Boulenger, 1882)	Synonym	species	(Boulenger, 1882)	6XHD6	https://www.catalogueoflife.org/data/taxon/6XHD6	Almeria, M. L., & Nuñeza, O. M. (2013). Diet of seven anuran species (Amphibia: Anura) in Agusan Marsh, Mindanao, Philippines. Animal Biology & Animal Husbandry, 5(1).	https://doi.org/10.5281/zenodo.8188320
MOBIOS-000159	MaterialCitation	MOBIOS-000159	present	Almeria, M. L., & Nuñeza, O. M. (2013). Diet of seven anuran species (Amphibia: Anura) in Agusan Marsh, Mindanao, Philippines. Animal Biology & Animal Husbandry, 5(1).	2005	ASIA	PH	Caraga	Agusan del Sur		Agusan Marsh Wildlife Sanctuary	8.1161	125.633	EPSG:4326		Almeria and Nuñeza	Rhacophorus appendiculatus	Animalia	Chordata	Amphibia	Rhacophoridae	Rhacophorus	appendiculatus	species	(Günther, 1858)	Synonym	species	(Günther, 1858)	6NQJJ	https://www.catalogueoflife.org/data/taxon/6NQJJ	Almeria, M. L., & Nuñeza, O. M. (2013). Diet of seven anuran species (Amphibia: Anura) in Agusan Marsh, Mindanao, Philippines. Animal Biology & Animal Husbandry, 5(1).	https://doi.org/10.5281/zenodo.8188320
MOBIOS-000160	MaterialCitation	MOBIOS-000160	present	Almeria, M. L., & Nuñeza, O. M. (2013). Diet of seven anuran species (Amphibia: Anura) in Agusan Marsh, Mindanao, Philippines. Animal Biology & Animal Husbandry, 5(1).	2005	ASIA	PH	Caraga	Agusan del Sur		Agusan Marsh Wildlife Sanctuary	8.1161	125.633	EPSG:4326		Almeria and Nuñeza	Rhinella marina	Animalia	Chordata	Amphibia	Bufonidae	Rhinella	marina	species	(Linnaeus, 1758)	Accepted	species	(Linnaeus, 1758)	4S7NY	https://www.catalogueoflife.org/data/taxon/4S7NY	Almeria, M. L., & Nuñeza, O. M. (2013). Diet of seven anuran species (Amphibia: Anura) in Agusan Marsh, Mindanao, Philippines. Animal Biology & Animal Husbandry, 5(1).	https://doi.org/10.5281/zenodo.8188320
MOBIOS-000161	MaterialCitation	MOBIOS-000161	present	Alviola, G. L., & Disomimba, A. M. A. Diversity of Spiders in Three Habitat Types in Impasug-Ong Protected Area, Bukidnon, Philippines. Ecology and Evolutionary Biology, 2(6): 101-109.	2015	ASIA	PH	Northern Mindanao	Bukidnon	Impasug-Ong	Impasug-Ong Protected Area	8.2522	125.035	EPSG:4326		Alviola and Disomimba	Argiope	Animalia	Arthropoda	Arachnida	Araneidae	Argiope		genus	Audouin, 1826	Accepted	genus	Audouin, 1826	32N6	https://www.catalogueoflife.org/data/taxon/32N6	Alviola, G. L., & Disomimba, A. M. A. (2017). Diversity of spiders in three habitat types in Impasug-Ong Protected Area, Bukidnon, Philippines. Ecology Evolutionary Biology, 2(6), 101-109.	https://doi.org/10.11648/j.eeb.20170206.12
MOBIOS-000162	MaterialCitation	MOBIOS-000162	present	Alviola, G. L., & Disomimba, A. M. A. Diversity of Spiders in Three Habitat Types in Impasug-Ong Protected Area, Bukidnon, Philippines. Ecology and Evolutionary Biology, 2(6): 101-109.	2015	ASIA	PH	Northern Mindanao	Bukidnon	Impasug-Ong	Impasug-Ong Protected Area	8.2522	125.035	EPSG:4326		Alviola and Disomimba	Chalcotropis	Animalia	Arthropoda	Arachnida	Salticidae	Chalcotropis		genus	Simon, 1902	Accepted	genus	Simon, 1902	3LX2	https://www.catalogueoflife.org/data/taxon/3LX2	Alviola, G. L., & Disomimba, A. M. A. (2017). Diversity of spiders in three habitat types in Impasug-Ong Protected Area, Bukidnon, Philippines. Ecology Evolutionary Biology, 2(6), 101-109.	https://doi.org/10.11648/j.eeb.20170206.12
MOBIOS-000163	MaterialCitation	MOBIOS-000163	present	Alviola, G. L., & Disomimba, A. M. A. Diversity of Spiders in Three Habitat Types in Impasug-Ong Protected Area, Bukidnon, Philippines. Ecology and Evolutionary Biology, 2(6): 101-109.	2015	ASIA	PH	Northern Mindanao	Bukidnon	Impasug-Ong	Impasug-Ong Protected Area	8.2522	125.035	EPSG:4326		Alviola and Disomimba	Chalcotropis	Animalia	Arthropoda	Arachnida	Salticidae	Chalcotropis		genus	Simon, 1902	Accepted	genus	Simon, 1902	3LX2	https://www.catalogueoflife.org/data/taxon/3LX2	Alviola, G. L., & Disomimba, A. M. A. (2017). Diversity of spiders in three habitat types in Impasug-Ong Protected Area, Bukidnon, Philippines. Ecology Evolutionary Biology, 2(6), 101-109.	https://doi.org/10.11648/j.eeb.20170206.12
MOBIOS-000164	MaterialCitation	MOBIOS-000164	present	Alviola, G. L., & Disomimba, A. M. A. Diversity of Spiders in Three Habitat Types in Impasug-Ong Protected Area, Bukidnon, Philippines. Ecology and Evolutionary Biology, 2(6): 101-109.	2015	ASIA	PH	Northern Mindanao	Bukidnon	Impasug-Ong	Impasug-Ong Protected Area	8.2522	125.035	EPSG:4326		Alviola and Disomimba	Chalcotropis	Animalia	Arthropoda	Arachnida	Salticidae	Chalcotropis		genus	Simon, 1902	Accepted	genus	Simon, 1902	3LX2	https://www.catalogueoflife.org/data/taxon/3LX2	Alviola, G. L., & Disomimba, A. M. A. (2017). Diversity of spiders in three habitat types in Impasug-Ong Protected Area, Bukidnon, Philippines. Ecology Evolutionary Biology, 2(6), 101-109.	https://doi.org/10.11648/j.eeb.20170206.12
MOBIOS-000165	MaterialCitation	MOBIOS-000165	present	Alviola, G. L., & Disomimba, A. M. A. Diversity of Spiders in Three Habitat Types in Impasug-Ong Protected Area, Bukidnon, Philippines. Ecology and Evolutionary Biology, 2(6): 101-109.	2015	ASIA	PH	Northern Mindanao	Bukidnon	Impasug-Ong	Impasug-Ong Protected Area	8.2522	125.035	EPSG:4326		Alviola and Disomimba	Clubiona	Animalia	Arthropoda	Arachnida	Clubionidae	Clubiona		genus	Latreille, 1804	Accepted	genus	Latreille, 1804	3R86	https://www.catalogueoflife.org/data/taxon/3R86	Alviola, G. L., & Disomimba, A. M. A. (2017). Diversity of spiders in three habitat types in Impasug-Ong Protected Area, Bukidnon, Philippines. Ecology Evolutionary Biology, 2(6), 101-109.	https://doi.org/10.11648/j.eeb.20170206.12
MOBIOS-000166	MaterialCitation	MOBIOS-000166	present	Alviola, G. L., & Disomimba, A. M. A. Diversity of Spiders in Three Habitat Types in Impasug-Ong Protected Area, Bukidnon, Philippines. Ecology and Evolutionary Biology, 2(6): 101-109.	2015	ASIA	PH	Northern Mindanao	Bukidnon	Impasug-Ong	Impasug-Ong Protected Area	8.2522	125.033	EPSG:4326		Alviola and Disomimba	Cyclosa	Animalia	Arthropoda	Arachnida	Araneidae	Cyclosa		genus	Menge, 1866	Accepted	genus	Menge, 1866	3Y3Q	https://www.catalogueoflife.org/data/taxon/3Y3Q	Alviola, G. L., & Disomimba, A. M. A. (2017). Diversity of spiders in three habitat types in Impasug-Ong Protected Area, Bukidnon, Philippines. Ecology Evolutionary Biology, 2(6), 101-109.	https://doi.org/10.11648/j.eeb.20170206.12
MOBIOS-000167	MaterialCitation	MOBIOS-000167	present	Alviola, G. L., & Disomimba, A. M. A. Diversity of Spiders in Three Habitat Types in Impasug-Ong Protected Area, Bukidnon, Philippines. Ecology and Evolutionary Biology, 2(6): 101-109.	2015	ASIA	PH	Northern Mindanao	Bukidnon	Impasug-Ong	Impasug-Ong Protected Area	8.2522	125.033	EPSG:4326		Alviola and Disomimba	Cyclosa	Animalia	Arthropoda	Arachnida	Araneidae	Cyclosa		genus	Menge, 1866	Accepted	genus	Menge, 1866	3Y3Q	https://www.catalogueoflife.org/data/taxon/3Y3Q	Alviola, G. L., & Disomimba, A. M. A. (2017). Diversity of spiders in three habitat types in Impasug-Ong Protected Area, Bukidnon, Philippines. Ecology Evolutionary Biology, 2(6), 101-109.	https://doi.org/10.11648/j.eeb.20170206.12
MOBIOS-000168	MaterialCitation	MOBIOS-000168	present	Alviola, G. L., & Disomimba, A. M. A. Diversity of Spiders in Three Habitat Types in Impasug-Ong Protected Area, Bukidnon, Philippines. Ecology and Evolutionary Biology, 2(6): 101-109.	2015	ASIA	PH	Northern Mindanao	Bukidnon	Impasug-Ong	Impasug-Ong Protected Area	8.2522	125.035	EPSG:4326		Alviola and Disomimba	Epeus	Animalia	Arthropoda	Arachnida	Salticidae	Epeus		genus	Peckham & Peckham, 1886	Accepted	genus	Peckham & Peckham, 1886	4CSH	https://www.catalogueoflife.org/data/taxon/4CSH	Alviola, G. L., & Disomimba, A. M. A. (2017). Diversity of spiders in three habitat types in Impasug-Ong Protected Area, Bukidnon, Philippines. Ecology Evolutionary Biology, 2(6), 101-109.	https://doi.org/10.11648/j.eeb.20170206.12
MOBIOS-000169	MaterialCitation	MOBIOS-000169	present	Alviola, G. L., & Disomimba, A. M. A. Diversity of Spiders in Three Habitat Types in Impasug-Ong Protected Area, Bukidnon, Philippines. Ecology and Evolutionary Biology, 2(6): 101-109.	2015	ASIA	PH	Northern Mindanao	Bukidnon	Impasug-Ong	Impasug-Ong Protected Area	8.2522	125.033	EPSG:4326		Alviola and Disomimba	Gasteracantha	Animalia	Arthropoda	Arachnida	Araneidae	Gasteracantha		genus	Sundevall, 1833	Accepted	genus	Sundevall, 1833	4MB7	https://www.catalogueoflife.org/data/taxon/4MB7	Alviola, G. L., & Disomimba, A. M. A. (2017). Diversity of spiders in three habitat types in Impasug-Ong Protected Area, Bukidnon, Philippines. Ecology Evolutionary Biology, 2(6), 101-109.	https://doi.org/10.11648/j.eeb.20170206.12
MOBIOS-000170	MaterialCitation	MOBIOS-000170	present	Alviola, G. L., & Disomimba, A. M. A. Diversity of Spiders in Three Habitat Types in Impasug-Ong Protected Area, Bukidnon, Philippines. Ecology and Evolutionary Biology, 2(6): 101-109.	2015	ASIA	PH	Northern Mindanao	Bukidnon	Impasug-Ong	Impasug-Ong Protected Area	8.2522	125.035	EPSG:4326		Alviola and Disomimba	Gasteracantha	Animalia	Arthropoda	Arachnida	Araneidae	Gasteracantha		genus	Sundevall, 1833	Accepted	genus	Sundevall, 1833	4MB7	https://www.catalogueoflife.org/data/taxon/4MB7	Alviola, G. L., & Disomimba, A. M. A. (2017). Diversity of spiders in three habitat types in Impasug-Ong Protected Area, Bukidnon, Philippines. Ecology Evolutionary Biology, 2(6), 101-109.	https://doi.org/10.11648/j.eeb.20170206.12
MOBIOS-000171	MaterialCitation	MOBIOS-000171	present	Alviola, G. L., & Disomimba, A. M. A. Diversity of Spiders in Three Habitat Types in Impasug-Ong Protected Area, Bukidnon, Philippines. Ecology and Evolutionary Biology, 2(6): 101-109.	2015	ASIA	PH	Northern Mindanao	Bukidnon	Impasug-Ong	Impasug-Ong Protected Area	8.2522	125.035	EPSG:4326		Alviola and Disomimba	Gasteracantha	Animalia	Arthropoda	Arachnida	Araneidae	Gasteracantha		genus	Sundevall, 1833	Accepted	genus	Sundevall, 1833	4MB7	https://www.catalogueoflife.org/data/taxon/4MB7	Alviola, G. L., & Disomimba, A. M. A. (2017). Diversity of spiders in three habitat types in Impasug-Ong Protected Area, Bukidnon, Philippines. Ecology Evolutionary Biology, 2(6), 101-109.	https://doi.org/10.11648/j.eeb.20170206.12
MOBIOS-000172	MaterialCitation	MOBIOS-000172	present	Alviola, G. L., & Disomimba, A. M. A. Diversity of Spiders in Three Habitat Types in Impasug-Ong Protected Area, Bukidnon, Philippines. Ecology and Evolutionary Biology, 2(6): 101-109.	2015	ASIA	PH	Northern Mindanao	Bukidnon	Impasug-Ong	Impasug-Ong Protected Area	8.2522	125.035	EPSG:4326		Alviola and Disomimba	Gasteracantha	Animalia	Arthropoda	Arachnida	Araneidae	Gasteracantha		genus	Sundevall, 1833	Accepted	genus	Sundevall, 1833	4MB7	https://www.catalogueoflife.org/data/taxon/4MB7	Alviola, G. L., & Disomimba, A. M. A. (2017). Diversity of spiders in three habitat types in Impasug-Ong Protected Area, Bukidnon, Philippines. Ecology Evolutionary Biology, 2(6), 101-109.	https://doi.org/10.11648/j.eeb.20170206.12
MOBIOS-000173	MaterialCitation	MOBIOS-000173	present	Alviola, G. L., & Disomimba, A. M. A. Diversity of Spiders in Three Habitat Types in Impasug-Ong Protected Area, Bukidnon, Philippines. Ecology and Evolutionary Biology, 2(6): 101-109.	2015	ASIA	PH	Northern Mindanao	Bukidnon	Impasug-Ong	Impasug-Ong Protected Area	8.2522	125.033	EPSG:4326		Alviola and Disomimba	Gasteracantha	Animalia	Arthropoda	Arachnida	Araneidae	Gasteracantha		genus	Sundevall, 1833	Accepted	genus	Sundevall, 1833	4MB7	https://www.catalogueoflife.org/data/taxon/4MB7	Alviola, G. L., & Disomimba, A. M. A. (2017). Diversity of spiders in three habitat types in Impasug-Ong Protected Area, Bukidnon, Philippines. Ecology Evolutionary Biology, 2(6), 101-109.	https://doi.org/10.11648/j.eeb.20170206.12
MOBIOS-000174	MaterialCitation	MOBIOS-000174	present	Alviola, G. L., & Disomimba, A. M. A. Diversity of Spiders in Three Habitat Types in Impasug-Ong Protected Area, Bukidnon, Philippines. Ecology and Evolutionary Biology, 2(6): 101-109.	2015	ASIA	PH	Northern Mindanao	Bukidnon	Impasug-Ong	Impasug-Ong Protected Area	8.2522	125.033	EPSG:4326		Alviola and Disomimba	Gasteracantha janopol	Animalia	Arthropoda	Arachnida	Araneidae	Gasteracantha	janopol	species	Barrion & Litsinger, 1995	Accepted	species	Barrion & Litsinger, 1995	3FC5W	https://www.catalogueoflife.org/data/taxon/3FC5W	Alviola, G. L., & Disomimba, A. M. A. (2017). Diversity of spiders in three habitat types in Impasug-Ong Protected Area, Bukidnon, Philippines. Ecology Evolutionary Biology, 2(6), 101-109.	https://doi.org/10.11648/j.eeb.20170206.12
MOBIOS-000175	MaterialCitation	MOBIOS-000175	present	Alviola, G. L., & Disomimba, A. M. A. Diversity of Spiders in Three Habitat Types in Impasug-Ong Protected Area, Bukidnon, Philippines. Ecology and Evolutionary Biology, 2(6): 101-109.	2015	ASIA	PH	Northern Mindanao	Bukidnon	Impasug-Ong	Impasug-Ong Protected Area	8.2522	125.035	EPSG:4326		Alviola and Disomimba	Gasteracantha janopol	Animalia	Arthropoda	Arachnida	Araneidae	Gasteracantha	janopol	species	Barrion & Litsinger, 1995	Accepted	species	Barrion & Litsinger, 1995	3FC5W	https://www.catalogueoflife.org/data/taxon/3FC5W	Alviola, G. L., & Disomimba, A. M. A. (2017). Diversity of spiders in three habitat types in Impasug-Ong Protected Area, Bukidnon, Philippines. Ecology Evolutionary Biology, 2(6), 101-109.	https://doi.org/10.11648/j.eeb.20170206.12
MOBIOS-000176	MaterialCitation	MOBIOS-000176	present	Alviola, G. L., & Disomimba, A. M. A. Diversity of Spiders in Three Habitat Types in Impasug-Ong Protected Area, Bukidnon, Philippines. Ecology and Evolutionary Biology, 2(6): 101-109.	2015	ASIA	PH	Northern Mindanao	Bukidnon	Impasug-Ong	Impasug-Ong Protected Area	8.2547	125.036	EPSG:4326		Alviola and Disomimba	Gasteracantha janopol	Animalia	Arthropoda	Arachnida	Araneidae	Gasteracantha	janopol	species	Barrion & Litsinger, 1995	Accepted	species	Barrion & Litsinger, 1995	3FC5W	https://www.catalogueoflife.org/data/taxon/3FC5W	Alviola, G. L., & Disomimba, A. M. A. (2017). Diversity of spiders in three habitat types in Impasug-Ong Protected Area, Bukidnon, Philippines. Ecology Evolutionary Biology, 2(6), 101-109.	https://doi.org/10.11648/j.eeb.20170206.12
MOBIOS-000177	MaterialCitation	MOBIOS-000177	present	Alviola, G. L., & Disomimba, A. M. A. Diversity of Spiders in Three Habitat Types in Impasug-Ong Protected Area, Bukidnon, Philippines. Ecology and Evolutionary Biology, 2(6): 101-109.	2015	ASIA	PH	Northern Mindanao	Bukidnon	Impasug-Ong	Impasug-Ong Protected Area	8.2522	125.033	EPSG:4326		Alviola and Disomimba	Gasteracantha parangdiadesmia	Animalia	Arthropoda	Arachnida	Araneidae	Gasteracantha	parangdiadesmia	species	Barrion & Litsinger, 1995	Accepted	species	Barrion & Litsinger, 1995	3FC6G	https://www.catalogueoflife.org/data/taxon/3FC6G	Alviola, G. L., & Disomimba, A. M. A. (2017). Diversity of spiders in three habitat types in Impasug-Ong Protected Area, Bukidnon, Philippines. Ecology Evolutionary Biology, 2(6), 101-109.	https://doi.org/10.11648/j.eeb.20170206.12
MOBIOS-000178	MaterialCitation	MOBIOS-000178	present	Alviola, G. L., & Disomimba, A. M. A. Diversity of Spiders in Three Habitat Types in Impasug-Ong Protected Area, Bukidnon, Philippines. Ecology and Evolutionary Biology, 2(6): 101-109.	2015	ASIA	PH	Northern Mindanao	Bukidnon	Impasug-Ong	Impasug-Ong Protected Area	8.2522	125.035	EPSG:4326		Alviola and Disomimba	Gasteracantha parangdiadesmia	Animalia	Arthropoda	Arachnida	Araneidae	Gasteracantha	parangdiadesmia	species	Barrion & Litsinger, 1995	Accepted	species	Barrion & Litsinger, 1995	3FC6G	https://www.catalogueoflife.org/data/taxon/3FC6G	Alviola, G. L., & Disomimba, A. M. A. (2017). Diversity of spiders in three habitat types in Impasug-Ong Protected Area, Bukidnon, Philippines. Ecology Evolutionary Biology, 2(6), 101-109.	https://doi.org/10.11648/j.eeb.20170206.12
MOBIOS-000179	MaterialCitation	MOBIOS-000179	present	Alviola, G. L., & Disomimba, A. M. A. Diversity of Spiders in Three Habitat Types in Impasug-Ong Protected Area, Bukidnon, Philippines. Ecology and Evolutionary Biology, 2(6): 101-109.	2015	ASIA	PH	Northern Mindanao	Bukidnon	Impasug-Ong	Impasug-Ong Protected Area	8.2547	125.036	EPSG:4326		Alviola and Disomimba	Gasteracantha parangdiadesmia	Animalia	Arthropoda	Arachnida	Araneidae	Gasteracantha	parangdiadesmia	species	Barrion & Litsinger, 1995	Accepted	species	Barrion & Litsinger, 1995	3FC6G	https://www.catalogueoflife.org/data/taxon/3FC6G	Alviola, G. L., & Disomimba, A. M. A. (2017). Diversity of spiders in three habitat types in Impasug-Ong Protected Area, Bukidnon, Philippines. Ecology Evolutionary Biology, 2(6), 101-109.	https://doi.org/10.11648/j.eeb.20170206.12
MOBIOS-000180	MaterialCitation	MOBIOS-000180	present	Alviola, G. L., & Disomimba, A. M. A. Diversity of Spiders in Three Habitat Types in Impasug-Ong Protected Area, Bukidnon, Philippines. Ecology and Evolutionary Biology, 2(6): 101-109.	2015	ASIA	PH	Northern Mindanao	Bukidnon	Impasug-Ong	Impasug-Ong Protected Area	8.2522	125.035	EPSG:4326		Alviola and Disomimba	Heratemita	Animalia	Arthropoda	Arachnida	Salticidae	Heratemita		genus	Strand, 1932	Accepted	genus	Strand, 1932	4VQY	https://www.catalogueoflife.org/data/taxon/4VQY	Alviola, G. L., & Disomimba, A. M. A. (2017). Diversity of spiders in three habitat types in Impasug-Ong Protected Area, Bukidnon, Philippines. Ecology Evolutionary Biology, 2(6), 101-109.	https://doi.org/10.11648/j.eeb.20170206.12
MOBIOS-000181	MaterialCitation	MOBIOS-000181	present	Alviola, G. L., & Disomimba, A. M. A. Diversity of Spiders in Three Habitat Types in Impasug-Ong Protected Area, Bukidnon, Philippines. Ecology and Evolutionary Biology, 2(6): 101-109.	2015	ASIA	PH	Northern Mindanao	Bukidnon	Impasug-Ong	Impasug-Ong Protected Area	8.2522	125.035	EPSG:4326		Alviola and Disomimba	Heratemita	Animalia	Arthropoda	Arachnida	Salticidae	Heratemita		genus	Strand, 1932	Accepted	genus	Strand, 1932	4VQY	https://www.catalogueoflife.org/data/taxon/4VQY	Alviola, G. L., & Disomimba, A. M. A. (2017). Diversity of spiders in three habitat types in Impasug-Ong Protected Area, Bukidnon, Philippines. Ecology Evolutionary Biology, 2(6), 101-109.	https://doi.org/10.11648/j.eeb.20170206.12
MOBIOS-000182	MaterialCitation	MOBIOS-000182	present	Alviola, G. L., & Disomimba, A. M. A. Diversity of Spiders in Three Habitat Types in Impasug-Ong Protected Area, Bukidnon, Philippines. Ecology and Evolutionary Biology, 2(6): 101-109.	2015	ASIA	PH	Northern Mindanao	Bukidnon	Impasug-Ong	Impasug-Ong Protected Area	8.2522	125.035	EPSG:4326		Alviola and Disomimba	Heteropoda	Animalia	Arthropoda	Arachnida	Sparassidae	Heteropoda		genus	Latreille, 1804	Accepted	genus	Latreille, 1804	4WNK	https://www.catalogueoflife.org/data/taxon/4WNK	Alviola, G. L., & Disomimba, A. M. A. (2017). Diversity of spiders in three habitat types in Impasug-Ong Protected Area, Bukidnon, Philippines. Ecology Evolutionary Biology, 2(6), 101-109.	https://doi.org/10.11648/j.eeb.20170206.12
MOBIOS-000183	MaterialCitation	MOBIOS-000183	present	Alviola, G. L., & Disomimba, A. M. A. Diversity of Spiders in Three Habitat Types in Impasug-Ong Protected Area, Bukidnon, Philippines. Ecology and Evolutionary Biology, 2(6): 101-109.	2015	ASIA	PH	Northern Mindanao	Bukidnon	Impasug-Ong	Impasug-Ong Protected Area	8.2547	125.036	EPSG:4326		Alviola and Disomimba	Heteropoda	Animalia	Arthropoda	Arachnida	Sparassidae	Heteropoda		genus	Latreille, 1804	Accepted	genus	Latreille, 1804	4WNK	https://www.catalogueoflife.org/data/taxon/4WNK	Alviola, G. L., & Disomimba, A. M. A. (2017). Diversity of spiders in three habitat types in Impasug-Ong Protected Area, Bukidnon, Philippines. Ecology Evolutionary Biology, 2(6), 101-109.	https://doi.org/10.11648/j.eeb.20170206.12
MOBIOS-000184	MaterialCitation	MOBIOS-000184	present	Alviola, G. L., & Disomimba, A. M. A. Diversity of Spiders in Three Habitat Types in Impasug-Ong Protected Area, Bukidnon, Philippines. Ecology and Evolutionary Biology, 2(6): 101-109.	2015	ASIA	PH	Northern Mindanao	Bukidnon	Impasug-Ong	Impasug-Ong Protected Area	8.2522	125.033	EPSG:4326		Alviola and Disomimba	Leucauge	Animalia	Arthropoda	Arachnida	Tetragnathidae	Leucauge		genus	White, 1841	Accepted	genus	White, 1841	5DRD	https://www.catalogueoflife.org/data/taxon/5DRD	Alviola, G. L., & Disomimba, A. M. A. (2017). Diversity of spiders in three habitat types in Impasug-Ong Protected Area, Bukidnon, Philippines. Ecology Evolutionary Biology, 2(6), 101-109.	https://doi.org/10.11648/j.eeb.20170206.12
MOBIOS-000185	MaterialCitation	MOBIOS-000185	present	Alviola, G. L., & Disomimba, A. M. A. Diversity of Spiders in Three Habitat Types in Impasug-Ong Protected Area, Bukidnon, Philippines. Ecology and Evolutionary Biology, 2(6): 101-109.	2015	ASIA	PH	Northern Mindanao	Bukidnon	Impasug-Ong	Impasug-Ong Protected Area	8.2522	125.033	EPSG:4326		Alviola and Disomimba	Leucauge argentina	Animalia	Arthropoda	Arachnida	Tetragnathidae	Leucauge	argentina	species	(Hasselt, 1882)	Accepted	species	(Hasselt, 1882)	6Q3ZV	https://www.catalogueoflife.org/data/taxon/6Q3ZV	Alviola, G. L., & Disomimba, A. M. A. (2017). Diversity of spiders in three habitat types in Impasug-Ong Protected Area, Bukidnon, Philippines. Ecology Evolutionary Biology, 2(6), 101-109.	https://doi.org/10.11648/j.eeb.20170206.12
MOBIOS-000186	MaterialCitation	MOBIOS-000186	present	Alviola, G. L., & Disomimba, A. M. A. Diversity of Spiders in Three Habitat Types in Impasug-Ong Protected Area, Bukidnon, Philippines. Ecology and Evolutionary Biology, 2(6): 101-109.	2015	ASIA	PH	Northern Mindanao	Bukidnon	Impasug-Ong	Impasug-Ong Protected Area	8.2522	125.035	EPSG:4326		Alviola and Disomimba	Leucauge argentina	Animalia	Arthropoda	Arachnida	Tetragnathidae	Leucauge	argentina	species	(Hasselt, 1882)	Accepted	species	(Hasselt, 1882)	6Q3ZV	https://www.catalogueoflife.org/data/taxon/6Q3ZV	Alviola, G. L., & Disomimba, A. M. A. (2017). Diversity of spiders in three habitat types in Impasug-Ong Protected Area, Bukidnon, Philippines. Ecology Evolutionary Biology, 2(6), 101-109.	https://doi.org/10.11648/j.eeb.20170206.12
MOBIOS-000187	MaterialCitation	MOBIOS-000187	present	Alviola, G. L., & Disomimba, A. M. A. Diversity of Spiders in Three Habitat Types in Impasug-Ong Protected Area, Bukidnon, Philippines. Ecology and Evolutionary Biology, 2(6): 101-109.	2015	ASIA	PH	Northern Mindanao	Bukidnon	Impasug-Ong	Impasug-Ong Protected Area	8.2547	125.036	EPSG:4326		Alviola and Disomimba	Leucauge argentina	Animalia	Arthropoda	Arachnida	Tetragnathidae	Leucauge	argentina	species	(Hasselt, 1882)	Accepted	species	(Hasselt, 1882)	6Q3ZV	https://www.catalogueoflife.org/data/taxon/6Q3ZV	Alviola, G. L., & Disomimba, A. M. A. (2017). Diversity of spiders in three habitat types in Impasug-Ong Protected Area, Bukidnon, Philippines. Ecology Evolutionary Biology, 2(6), 101-109.	https://doi.org/10.11648/j.eeb.20170206.12
MOBIOS-000188	MaterialCitation	MOBIOS-000188	present	Alviola, G. L., & Disomimba, A. M. A. Diversity of Spiders in Three Habitat Types in Impasug-Ong Protected Area, Bukidnon, Philippines. Ecology and Evolutionary Biology, 2(6): 101-109.	2015	ASIA	PH	Northern Mindanao	Bukidnon	Impasug-Ong	Impasug-Ong Protected Area	8.2522	125.033	EPSG:4326		Alviola and Disomimba	Leucauge venusta	Animalia	Arthropoda	Arachnida	Tetragnathidae	Leucauge	venusta	species	(Walckenaer, 1841)	Accepted	species	(Walckenaer, 1841)	723LS	https://www.catalogueoflife.org/data/taxon/723LS	Alviola, G. L., & Disomimba, A. M. A. (2017). Diversity of spiders in three habitat types in Impasug-Ong Protected Area, Bukidnon, Philippines. Ecology Evolutionary Biology, 2(6), 101-109.	https://doi.org/10.11648/j.eeb.20170206.12
MOBIOS-000189	MaterialCitation	MOBIOS-000189	present	Alviola, G. L., & Disomimba, A. M. A. Diversity of Spiders in Three Habitat Types in Impasug-Ong Protected Area, Bukidnon, Philippines. Ecology and Evolutionary Biology, 2(6): 101-109.	2015	ASIA	PH	Northern Mindanao	Bukidnon	Impasug-Ong	Impasug-Ong Protected Area	8.2522	125.035	EPSG:4326		Alviola and Disomimba	Neoscona	Animalia	Arthropoda	Arachnida	Araneidae	Neoscona		genus	Simon, 1864	Accepted	genus	Simon, 1864	62MN	https://www.catalogueoflife.org/data/taxon/62MN	Alviola, G. L., & Disomimba, A. M. A. (2017). Diversity of spiders in three habitat types in Impasug-Ong Protected Area, Bukidnon, Philippines. Ecology Evolutionary Biology, 2(6), 101-109.	https://doi.org/10.11648/j.eeb.20170206.12
MOBIOS-000190	MaterialCitation	MOBIOS-000190	present	Alviola, G. L., & Disomimba, A. M. A. Diversity of Spiders in Three Habitat Types in Impasug-Ong Protected Area, Bukidnon, Philippines. Ecology and Evolutionary Biology, 2(6): 101-109.	2015	ASIA	PH	Northern Mindanao	Bukidnon	Impasug-Ong	Impasug-Ong Protected Area	8.2522	125.035	EPSG:4326		Alviola and Disomimba	Neoscona	Animalia	Arthropoda	Arachnida	Araneidae	Neoscona		genus	Simon, 1864	Accepted	genus	Simon, 1864	62MN	https://www.catalogueoflife.org/data/taxon/62MN	Alviola, G. L., & Disomimba, A. M. A. (2017). Diversity of spiders in three habitat types in Impasug-Ong Protected Area, Bukidnon, Philippines. Ecology Evolutionary Biology, 2(6), 101-109.	https://doi.org/10.11648/j.eeb.20170206.12
MOBIOS-000191	MaterialCitation	MOBIOS-000191	present	Alviola, G. L., & Disomimba, A. M. A. Diversity of Spiders in Three Habitat Types in Impasug-Ong Protected Area, Bukidnon, Philippines. Ecology and Evolutionary Biology, 2(6): 101-109.	2015	ASIA	PH	Northern Mindanao	Bukidnon	Impasug-Ong	Impasug-Ong Protected Area	8.2522	125.033	EPSG:4326		Alviola and Disomimba	Nephila	Animalia	Arthropoda	Arachnida	Araneidae	Nephila		genus	Leach, 1815	Accepted	genus	Leach, 1815	63FFB	https://www.catalogueoflife.org/data/taxon/63FFB	Alviola, G. L., & Disomimba, A. M. A. (2017). Diversity of spiders in three habitat types in Impasug-Ong Protected Area, Bukidnon, Philippines. Ecology Evolutionary Biology, 2(6), 101-109.	https://doi.org/10.11648/j.eeb.20170206.12
MOBIOS-000192	MaterialCitation	MOBIOS-000192	present	Alviola, G. L., & Disomimba, A. M. A. Diversity of Spiders in Three Habitat Types in Impasug-Ong Protected Area, Bukidnon, Philippines. Ecology and Evolutionary Biology, 2(6): 101-109.	2015	ASIA	PH	Northern Mindanao	Bukidnon	Impasug-Ong	Impasug-Ong Protected Area	8.2522	125.035	EPSG:4326		Alviola and Disomimba	Nephila	Animalia	Arthropoda	Arachnida	Araneidae	Nephila		genus	Leach, 1815	Accepted	genus	Leach, 1815	63FFB	https://www.catalogueoflife.org/data/taxon/63FFB	Alviola, G. L., & Disomimba, A. M. A. (2017). Diversity of spiders in three habitat types in Impasug-Ong Protected Area, Bukidnon, Philippines. Ecology Evolutionary Biology, 2(6), 101-109.	https://doi.org/10.11648/j.eeb.20170206.12
MOBIOS-000193	MaterialCitation	MOBIOS-000193	present	Alviola, G. L., & Disomimba, A. M. A. Diversity of Spiders in Three Habitat Types in Impasug-Ong Protected Area, Bukidnon, Philippines. Ecology and Evolutionary Biology, 2(6): 101-109.	2015	ASIA	PH	Northern Mindanao	Bukidnon	Impasug-Ong	Impasug-Ong Protected Area	8.2522	125.033	EPSG:4326		Alviola and Disomimba	Nephila	Animalia	Arthropoda	Arachnida	Araneidae	Nephila		genus	Leach, 1815	Accepted	genus	Leach, 1815	63FFB	https://www.catalogueoflife.org/data/taxon/63FFB	Alviola, G. L., & Disomimba, A. M. A. (2017). Diversity of spiders in three habitat types in Impasug-Ong Protected Area, Bukidnon, Philippines. Ecology Evolutionary Biology, 2(6), 101-109.	https://doi.org/10.11648/j.eeb.20170206.12
MOBIOS-000194	MaterialCitation	MOBIOS-000194	present	Alviola, G. L., & Disomimba, A. M. A. Diversity of Spiders in Three Habitat Types in Impasug-Ong Protected Area, Bukidnon, Philippines. Ecology and Evolutionary Biology, 2(6): 101-109.	2015	ASIA	PH	Northern Mindanao	Bukidnon	Impasug-Ong	Impasug-Ong Protected Area	8.2522	125.033	EPSG:4326		Alviola and Disomimba	Nephila maculata	Animalia	Arthropoda	Arachnida	Araneidae	Nephila	maculata	species	Leach, 1815		species	Leach, 1815			Alviola, G. L., & Disomimba, A. M. A. (2017). Diversity of spiders in three habitat types in Impasug-Ong Protected Area, Bukidnon, Philippines. Ecology Evolutionary Biology, 2(6), 101-109.	https://doi.org/10.11648/j.eeb.20170206.12
MOBIOS-000195	MaterialCitation	MOBIOS-000195	present	Alviola, G. L., & Disomimba, A. M. A. Diversity of Spiders in Three Habitat Types in Impasug-Ong Protected Area, Bukidnon, Philippines. Ecology and Evolutionary Biology, 2(6): 101-109.	2015	ASIA	PH	Northern Mindanao	Bukidnon	Impasug-Ong	Impasug-Ong Protected Area	8.2522	125.035	EPSG:4326		Alviola and Disomimba	Nephila maculata	Animalia	Arthropoda	Arachnida	Araneidae	Nephila	maculata	species	Leach, 1815		species	Leach, 1815			Alviola, G. L., & Disomimba, A. M. A. (2017). Diversity of spiders in three habitat types in Impasug-Ong Protected Area, Bukidnon, Philippines. Ecology Evolutionary Biology, 2(6), 101-109.	https://doi.org/10.11648/j.eeb.20170206.12
MOBIOS-000196	MaterialCitation	MOBIOS-000196	present	Alviola, G. L., & Disomimba, A. M. A. Diversity of Spiders in Three Habitat Types in Impasug-Ong Protected Area, Bukidnon, Philippines. Ecology and Evolutionary Biology, 2(6): 101-109.	2015	ASIA	PH	Northern Mindanao	Bukidnon	Impasug-Ong	Impasug-Ong Protected Area	8.2547	125.036	EPSG:4326		Alviola and Disomimba	Nephila maculata	Animalia	Arthropoda	Arachnida	Araneidae	Nephila	maculata	species	Leach, 1815		species	Leach, 1815			Alviola, G. L., & Disomimba, A. M. A. (2017). Diversity of spiders in three habitat types in Impasug-Ong Protected Area, Bukidnon, Philippines. Ecology Evolutionary Biology, 2(6), 101-109.	https://doi.org/10.11648/j.eeb.20170206.12
MOBIOS-000197	MaterialCitation	MOBIOS-000197	present	Alviola, G. L., & Disomimba, A. M. A. Diversity of Spiders in Three Habitat Types in Impasug-Ong Protected Area, Bukidnon, Philippines. Ecology and Evolutionary Biology, 2(6): 101-109.	2015	ASIA	PH	Northern Mindanao	Bukidnon	Impasug-Ong	Impasug-Ong Protected Area	8.2522	125.033	EPSG:4326		Alviola and Disomimba	Tetragnatha	Animalia	Arthropoda	Arachnida	Tetragnathidae	Tetragnatha		genus	Walckenaer, 1805	Accepted	genus	Walckenaer, 1805	64744	https://www.catalogueoflife.org/data/taxon/64744	Alviola, G. L., & Disomimba, A. M. A. (2017). Diversity of spiders in three habitat types in Impasug-Ong Protected Area, Bukidnon, Philippines. Ecology Evolutionary Biology, 2(6), 101-109.	https://doi.org/10.11648/j.eeb.20170206.12
MOBIOS-000198	MaterialCitation	MOBIOS-000198	present	Alviola, G. L., & Disomimba, A. M. A. Diversity of Spiders in Three Habitat Types in Impasug-Ong Protected Area, Bukidnon, Philippines. Ecology and Evolutionary Biology, 2(6): 101-109.	2015	ASIA	PH	Northern Mindanao	Bukidnon	Impasug-Ong	Impasug-Ong Protected Area	8.2522	125.033	EPSG:4326		Alviola and Disomimba	Tetragnatha	Animalia	Arthropoda	Arachnida	Tetragnathidae	Tetragnatha		genus	Walckenaer, 1805	Accepted	genus	Walckenaer, 1805	64744	https://www.catalogueoflife.org/data/taxon/64744	Alviola, G. L., & Disomimba, A. M. A. (2017). Diversity of spiders in three habitat types in Impasug-Ong Protected Area, Bukidnon, Philippines. Ecology Evolutionary Biology, 2(6), 101-109.	https://doi.org/10.11648/j.eeb.20170206.12
MOBIOS-000199	MaterialCitation	MOBIOS-000199	present	Alviola, G. L., & Disomimba, A. M. A. Diversity of Spiders in Three Habitat Types in Impasug-Ong Protected Area, Bukidnon, Philippines. Ecology and Evolutionary Biology, 2(6): 101-109.	2015	ASIA	PH	Northern Mindanao	Bukidnon	Impasug-Ong	Impasug-Ong Protected Area	8.2522	125.035	EPSG:4326		Alviola and Disomimba	Tetragnatha	Animalia	Arthropoda	Arachnida	Tetragnathidae	Tetragnatha		genus	Walckenaer, 1805	Accepted	genus	Walckenaer, 1805	64744	https://www.catalogueoflife.org/data/taxon/64744	Alviola, G. L., & Disomimba, A. M. A. (2017). Diversity of spiders in three habitat types in Impasug-Ong Protected Area, Bukidnon, Philippines. Ecology Evolutionary Biology, 2(6), 101-109.	https://doi.org/10.11648/j.eeb.20170206.12
MOBIOS-000200	MaterialCitation	MOBIOS-000200	present	Alviola, G. L., & Disomimba, A. M. A. Diversity of Spiders in Three Habitat Types in Impasug-Ong Protected Area, Bukidnon, Philippines. Ecology and Evolutionary Biology, 2(6): 101-109.	2015	ASIA	PH	Northern Mindanao	Bukidnon	Impasug-Ong	Impasug-Ong Protected Area	8.2547	125.036	EPSG:4326		Alviola and Disomimba	Tetragnatha	Animalia	Arthropoda	Arachnida	Tetragnathidae	Tetragnatha		genus	Walckenaer, 1805	Accepted	genus	Walckenaer, 1805	64744	https://www.catalogueoflife.org/data/taxon/64744	Alviola, G. L., & Disomimba, A. M. A. (2017). Diversity of spiders in three habitat types in Impasug-Ong Protected Area, Bukidnon, Philippines. Ecology Evolutionary Biology, 2(6), 101-109.	https://doi.org/10.11648/j.eeb.20170206.12
MOBIOS-000201	MaterialCitation	MOBIOS-000201	present	Alviola, G. L., & Disomimba, A. M. A. Diversity of Spiders in Three Habitat Types in Impasug-Ong Protected Area, Bukidnon, Philippines. Ecology and Evolutionary Biology, 2(6): 101-109.	2015	ASIA	PH	Northern Mindanao	Bukidnon	Impasug-Ong	Impasug-Ong Protected Area	8.2522	125.033	EPSG:4326		Alviola and Disomimba	Tetragnatha ceylonica	Animalia	Arthropoda	Arachnida	Tetragnathidae	Tetragnatha	ceylonica	species	O. Pickard-Cambridge, 1869	Accepted	species	O. Pickard-Cambridge, 1869	55M9K	https://www.catalogueoflife.org/data/taxon/55M9K	Alviola, G. L., & Disomimba, A. M. A. (2017). Diversity of spiders in three habitat types in Impasug-Ong Protected Area, Bukidnon, Philippines. Ecology Evolutionary Biology, 2(6), 101-109.	https://doi.org/10.11648/j.eeb.20170206.12
MOBIOS-000202	MaterialCitation	MOBIOS-000202	present	Amoroso, V. B., Mohagan, A. B., Coritico, F. P., Lagunday, N. E., Yorong, A. P., Colong, R. D., & Ponce, R. G. (2018). Avifaunal assemblage in the expansion sites of the Mt. Hamiguitan range wildlife sanctuary, Mindanao, Philippines. Nature Conservation Research. __________ _____, 3(S2), 103-109.	2016/2018	ASIA	PH	Davao	Davao Oriental	San Isidro/Mati/Governor Generoso	Mount Hamiguitan	6.5189	126.094	EPSG:4326		Amoroso et al.	Aplonis panayensis	Animalia	Chordata	Aves	Sturnidae	Aplonis	panayensis	species	(Scopoli, 1786)	Accepted	species	(Scopoli, 1786)	FPJM	https://www.catalogueoflife.org/data/taxon/FPJM	Amoroso, V. B., Mohagan, A. B., Coritico, F. P., Lagunday, N. E., Yorong, A. P., Colong, R. D., & Ponce, R. G. (2018). Avifaunal assemblage in the expansion sites of the Mt. Hamiguitan range wildlife sanctuary, Mindanao, Philippines. Nature Conservation Research. __________ _____, 3(S2), 103-109.	https://doi.org/10.24189/ncr.2018.069
MOBIOS-000203	MaterialCitation	MOBIOS-000203	present	Amoroso, V. B., Mohagan, A. B., Coritico, F. P., Lagunday, N. E., Yorong, A. P., Colong, R. D., & Ponce, R. G. (2018). Avifaunal assemblage in the expansion sites of the Mt. Hamiguitan range wildlife sanctuary, Mindanao, Philippines. Nature Conservation Research. __________ _____, 3(S2), 103-109.	2016/2018	ASIA	PH	Davao	Davao Oriental	San Isidro/Mati/Governor Generoso	Mount Hamiguitan	6.7083	126.091	EPSG:4326		Amoroso et al.	Aplonis panayensis	Animalia	Chordata	Aves	Sturnidae	Aplonis	panayensis	species	(Scopoli, 1786)	Accepted	species	(Scopoli, 1786)	FPJM	https://www.catalogueoflife.org/data/taxon/FPJM	Amoroso, V. B., Mohagan, A. B., Coritico, F. P., Lagunday, N. E., Yorong, A. P., Colong, R. D., & Ponce, R. G. (2018). Avifaunal assemblage in the expansion sites of the Mt. Hamiguitan range wildlife sanctuary, Mindanao, Philippines. Nature Conservation Research. __________ _____, 3(S2), 103-109.	https://doi.org/10.24189/ncr.2018.069
MOBIOS-000204	MaterialCitation	MOBIOS-000204	present	Amoroso, V. B., Mohagan, A. B., Coritico, F. P., Lagunday, N. E., Yorong, A. P., Colong, R. D., & Ponce, R. G. (2018). Avifaunal assemblage in the expansion sites of the Mt. Hamiguitan range wildlife sanctuary, Mindanao, Philippines. Nature Conservation Research. __________ _____, 3(S2), 103-109.	2016/2018	ASIA	PH	Davao	Davao Oriental	San Isidro/Mati/Governor Generoso	Mount Hamiguitan	6.7083	126.091	EPSG:4326		Amoroso et al.	Arachnothera flammifera	Animalia	Chordata	Aves	Nectariniidae	Arachnothera	flammifera	species	Tweeddale, 1878	Accepted	species	Tweeddale, 1878	G3W8	https://www.catalogueoflife.org/data/taxon/G3W8	Amoroso, V. B., Mohagan, A. B., Coritico, F. P., Lagunday, N. E., Yorong, A. P., Colong, R. D., & Ponce, R. G. (2018). Avifaunal assemblage in the expansion sites of the Mt. Hamiguitan range wildlife sanctuary, Mindanao, Philippines. Nature Conservation Research. __________ _____, 3(S2), 103-109.	https://doi.org/10.24189/ncr.2018.069
MOBIOS-000205	MaterialCitation	MOBIOS-000205	present	Amoroso, V. B., Mohagan, A. B., Coritico, F. P., Lagunday, N. E., Yorong, A. P., Colong, R. D., & Ponce, R. G. (2018). Avifaunal assemblage in the expansion sites of the Mt. Hamiguitan range wildlife sanctuary, Mindanao, Philippines. Nature Conservation Research. __________ _____, 3(S2), 103-109.	2016/2018	ASIA	PH	Davao	Davao Oriental	San Isidro/Mati/Governor Generoso	Mount Hamiguitan	6.5757	126.133	EPSG:4326		Amoroso et al.	Batrachostomus	Animalia	Chordata	Aves	Podargidae	Batrachostomus		genus	Gould, 1838	Accepted	genus	Gould, 1838	62F28	https://www.catalogueoflife.org/data/taxon/62F28	Amoroso, V. B., Mohagan, A. B., Coritico, F. P., Lagunday, N. E., Yorong, A. P., Colong, R. D., & Ponce, R. G. (2018). Avifaunal assemblage in the expansion sites of the Mt. Hamiguitan range wildlife sanctuary, Mindanao, Philippines. Nature Conservation Research. __________ _____, 3(S2), 103-109.	https://doi.org/10.24189/ncr.2018.069
MOBIOS-000206	MaterialCitation	MOBIOS-000206	present	Amoroso, V. B., Mohagan, A. B., Coritico, F. P., Lagunday, N. E., Yorong, A. P., Colong, R. D., & Ponce, R. G. (2018). Avifaunal assemblage in the expansion sites of the Mt. Hamiguitan range wildlife sanctuary, Mindanao, Philippines. Nature Conservation Research. __________ _____, 3(S2), 103-109.	2016/2018	ASIA	PH	Davao	Davao Oriental	San Isidro/Mati/Governor Generoso	Mount Hamiguitan	6.5189	126.094	EPSG:4326		Amoroso et al.	Batrachostomus	Animalia	Chordata	Aves	Podargidae	Batrachostomus		genus	Gould, 1838	Accepted	genus	Gould, 1838	62F28	https://www.catalogueoflife.org/data/taxon/62F28	Amoroso, V. B., Mohagan, A. B., Coritico, F. P., Lagunday, N. E., Yorong, A. P., Colong, R. D., & Ponce, R. G. (2018). Avifaunal assemblage in the expansion sites of the Mt. Hamiguitan range wildlife sanctuary, Mindanao, Philippines. Nature Conservation Research. __________ _____, 3(S2), 103-109.	https://doi.org/10.24189/ncr.2018.069
MOBIOS-000207	MaterialCitation	MOBIOS-000207	present	Amoroso, V. B., Mohagan, A. B., Coritico, F. P., Lagunday, N. E., Yorong, A. P., Colong, R. D., & Ponce, R. G. (2018). Avifaunal assemblage in the expansion sites of the Mt. Hamiguitan range wildlife sanctuary, Mindanao, Philippines. Nature Conservation Research. __________ _____, 3(S2), 103-109.	2016/2018	ASIA	PH	Davao	Davao Oriental	San Isidro/Mati/Governor Generoso	Mount Hamiguitan	6.7083	126.091	EPSG:4326		Amoroso et al.	Bubulcus ibis	Animalia	Chordata	Aves	Ardeidae	Bubulcus	ibis	species	(Linnaeus, 1758)	Accepted	species	(Linnaeus, 1758)	NKW9	https://www.catalogueoflife.org/data/taxon/NKW9	Amoroso, V. B., Mohagan, A. B., Coritico, F. P., Lagunday, N. E., Yorong, A. P., Colong, R. D., & Ponce, R. G. (2018). Avifaunal assemblage in the expansion sites of the Mt. Hamiguitan range wildlife sanctuary, Mindanao, Philippines. Nature Conservation Research. __________ _____, 3(S2), 103-109.	https://doi.org/10.24189/ncr.2018.069
MOBIOS-000208	MaterialCitation	MOBIOS-000208	present	Amoroso, V. B., Mohagan, A. B., Coritico, F. P., Lagunday, N. E., Yorong, A. P., Colong, R. D., & Ponce, R. G. (2018). Avifaunal assemblage in the expansion sites of the Mt. Hamiguitan range wildlife sanctuary, Mindanao, Philippines. Nature Conservation Research. __________ _____, 3(S2), 103-109.	2016/2018	ASIA	PH	Davao	Davao Oriental	San Isidro/Mati/Governor Generoso	Mount Hamiguitan	6.5189	126.094	EPSG:4326		Amoroso et al.	Bubulcus ibis	Animalia	Chordata	Aves	Ardeidae	Bubulcus	ibis	species	(Linnaeus, 1758)	Accepted	species	(Linnaeus, 1758)	NKW9	https://www.catalogueoflife.org/data/taxon/NKW9	Amoroso, V. B., Mohagan, A. B., Coritico, F. P., Lagunday, N. E., Yorong, A. P., Colong, R. D., & Ponce, R. G. (2018). Avifaunal assemblage in the expansion sites of the Mt. Hamiguitan range wildlife sanctuary, Mindanao, Philippines. Nature Conservation Research. __________ _____, 3(S2), 103-109.	https://doi.org/10.24189/ncr.2018.069
MOBIOS-000209	MaterialCitation	MOBIOS-000209	present	Amoroso, V. B., Mohagan, A. B., Coritico, F. P., Lagunday, N. E., Yorong, A. P., Colong, R. D., & Ponce, R. G. (2018). Avifaunal assemblage in the expansion sites of the Mt. Hamiguitan range wildlife sanctuary, Mindanao, Philippines. Nature Conservation Research. __________ _____, 3(S2), 103-109.	2016/2018	ASIA	PH	Davao	Davao Oriental	San Isidro/Mati/Governor Generoso	Mount Hamiguitan	6.7083	126.091	EPSG:4326		Amoroso et al.	Caprimulgus manillensis	Animalia	Chordata	Aves	Caprimulgidae	Caprimulgus	manillensis	species	Walden, 1875	Accepted	species	Walden, 1875	699B5	https://www.catalogueoflife.org/data/taxon/699B5	Amoroso, V. B., Mohagan, A. B., Coritico, F. P., Lagunday, N. E., Yorong, A. P., Colong, R. D., & Ponce, R. G. (2018). Avifaunal assemblage in the expansion sites of the Mt. Hamiguitan range wildlife sanctuary, Mindanao, Philippines. Nature Conservation Research. __________ _____, 3(S2), 103-109.	https://doi.org/10.24189/ncr.2018.069
MOBIOS-000210	MaterialCitation	MOBIOS-000210	present	Amoroso, V. B., Mohagan, A. B., Coritico, F. P., Lagunday, N. E., Yorong, A. P., Colong, R. D., & Ponce, R. G. (2018). Avifaunal assemblage in the expansion sites of the Mt. Hamiguitan range wildlife sanctuary, Mindanao, Philippines. Nature Conservation Research. __________ _____, 3(S2), 103-109.	2016/2018	ASIA	PH	Davao	Davao Oriental	San Isidro/Mati/Governor Generoso	Mount Hamiguitan	6.7886	126.123	EPSG:4326		Amoroso et al.	Caprimulgus manillensis	Animalia	Chordata	Aves	Caprimulgidae	Caprimulgus	manillensis	species	Walden, 1875	Accepted	species	Walden, 1875	699B5	https://www.catalogueoflife.org/data/taxon/699B5	Amoroso, V. B., Mohagan, A. B., Coritico, F. P., Lagunday, N. E., Yorong, A. P., Colong, R. D., & Ponce, R. G. (2018). Avifaunal assemblage in the expansion sites of the Mt. Hamiguitan range wildlife sanctuary, Mindanao, Philippines. Nature Conservation Research. __________ _____, 3(S2), 103-109.	https://doi.org/10.24189/ncr.2018.069
MOBIOS-000211	MaterialCitation	MOBIOS-000211	present	Amoroso, V. B., Mohagan, A. B., Coritico, F. P., Lagunday, N. E., Yorong, A. P., Colong, R. D., & Ponce, R. G. (2018). Avifaunal assemblage in the expansion sites of the Mt. Hamiguitan range wildlife sanctuary, Mindanao, Philippines. Nature Conservation Research. __________ _____, 3(S2), 103-109.	2016/2018	ASIA	PH	Davao	Davao Oriental	San Isidro/Mati/Governor Generoso	Mount Hamiguitan	6.5757	126.133	EPSG:4326		Amoroso et al.	Caprimulgus manillensis	Animalia	Chordata	Aves	Caprimulgidae	Caprimulgus	manillensis	species	Walden, 1875	Accepted	species	Walden, 1875	699B5	https://www.catalogueoflife.org/data/taxon/699B5	Amoroso, V. B., Mohagan, A. B., Coritico, F. P., Lagunday, N. E., Yorong, A. P., Colong, R. D., & Ponce, R. G. (2018). Avifaunal assemblage in the expansion sites of the Mt. Hamiguitan range wildlife sanctuary, Mindanao, Philippines. Nature Conservation Research. __________ _____, 3(S2), 103-109.	https://doi.org/10.24189/ncr.2018.069
MOBIOS-000212	MaterialCitation	MOBIOS-000212	present	Amoroso, V. B., Mohagan, A. B., Coritico, F. P., Lagunday, N. E., Yorong, A. P., Colong, R. D., & Ponce, R. G. (2018). Avifaunal assemblage in the expansion sites of the Mt. Hamiguitan range wildlife sanctuary, Mindanao, Philippines. Nature Conservation Research. __________ _____, 3(S2), 103-109.	2016/2018	ASIA	PH	Davao	Davao Oriental	San Isidro/Mati/Governor Generoso	Mount Hamiguitan	6.7083	126.091	EPSG:4326		Amoroso et al.	Ceyx argentatus	Animalia	Chordata	Aves	Alcedinidae	Ceyx	argentatus	species	Tweeddale, 1877	Accepted	species	Tweeddale, 1877	8VDRN	https://www.catalogueoflife.org/data/taxon/8VDRN	Amoroso, V. B., Mohagan, A. B., Coritico, F. P., Lagunday, N. E., Yorong, A. P., Colong, R. D., & Ponce, R. G. (2018). Avifaunal assemblage in the expansion sites of the Mt. Hamiguitan range wildlife sanctuary, Mindanao, Philippines. Nature Conservation Research. __________ _____, 3(S2), 103-109.	https://doi.org/10.24189/ncr.2018.069
MOBIOS-000213	MaterialCitation	MOBIOS-000213	present	Amoroso, V. B., Mohagan, A. B., Coritico, F. P., Lagunday, N. E., Yorong, A. P., Colong, R. D., & Ponce, R. G. (2018). Avifaunal assemblage in the expansion sites of the Mt. Hamiguitan range wildlife sanctuary, Mindanao, Philippines. Nature Conservation Research. __________ _____, 3(S2), 103-109.	2016/2018	ASIA	PH	Davao	Davao Oriental	San Isidro/Mati/Governor Generoso	Mount Hamiguitan	6.7886	126.123	EPSG:4326		Amoroso et al.	Ceyx mindanensis	Animalia	Chordata	Aves	Alcedinidae	Ceyx	mindanensis	species	Steere, 1890	Synonym	species	Steere, 1890	8VNFW	https://www.catalogueoflife.org/data/taxon/8VNFW	Amoroso, V. B., Mohagan, A. B., Coritico, F. P., Lagunday, N. E., Yorong, A. P., Colong, R. D., & Ponce, R. G. (2018). Avifaunal assemblage in the expansion sites of the Mt. Hamiguitan range wildlife sanctuary, Mindanao, Philippines. Nature Conservation Research. __________ _____, 3(S2), 103-109.	https://doi.org/10.24189/ncr.2018.069
MOBIOS-000214	MaterialCitation	MOBIOS-000214	present	Amoroso, V. B., Mohagan, A. B., Coritico, F. P., Lagunday, N. E., Yorong, A. P., Colong, R. D., & Ponce, R. G. (2018). Avifaunal assemblage in the expansion sites of the Mt. Hamiguitan range wildlife sanctuary, Mindanao, Philippines. Nature Conservation Research. __________ _____, 3(S2), 103-109.	2016/2018	ASIA	PH	Davao	Davao Oriental	San Isidro/Mati/Governor Generoso	Mount Hamiguitan	6.7083	126.091	EPSG:4326		Amoroso et al.	Chalcophaps indica	Animalia	Chordata	Aves	Columbidae	Chalcophaps	indica	species	(Linnaeus, 1758)	Accepted	species	(Linnaeus, 1758)	TGJN	https://www.catalogueoflife.org/data/taxon/TGJN	Amoroso, V. B., Mohagan, A. B., Coritico, F. P., Lagunday, N. E., Yorong, A. P., Colong, R. D., & Ponce, R. G. (2018). Avifaunal assemblage in the expansion sites of the Mt. Hamiguitan range wildlife sanctuary, Mindanao, Philippines. Nature Conservation Research. __________ _____, 3(S2), 103-109.	https://doi.org/10.24189/ncr.2018.069
MOBIOS-000215	MaterialCitation	MOBIOS-000215	present	Amoroso, V. B., Mohagan, A. B., Coritico, F. P., Lagunday, N. E., Yorong, A. P., Colong, R. D., & Ponce, R. G. (2018). Avifaunal assemblage in the expansion sites of the Mt. Hamiguitan range wildlife sanctuary, Mindanao, Philippines. Nature Conservation Research. __________ _____, 3(S2), 103-109.	2016/2018	ASIA	PH	Davao	Davao Oriental	San Isidro/Mati/Governor Generoso	Mount Hamiguitan	6.7886	126.123	EPSG:4326		Amoroso et al.	Chalcophaps indica	Animalia	Chordata	Aves	Columbidae	Chalcophaps	indica	species	(Linnaeus, 1758)	Accepted	species	(Linnaeus, 1758)	TGJN	https://www.catalogueoflife.org/data/taxon/TGJN	Amoroso, V. B., Mohagan, A. B., Coritico, F. P., Lagunday, N. E., Yorong, A. P., Colong, R. D., & Ponce, R. G. (2018). Avifaunal assemblage in the expansion sites of the Mt. Hamiguitan range wildlife sanctuary, Mindanao, Philippines. Nature Conservation Research. __________ _____, 3(S2), 103-109.	https://doi.org/10.24189/ncr.2018.069
MOBIOS-000216	MaterialCitation	MOBIOS-000216	present	Amoroso, V. B., Mohagan, A. B., Coritico, F. P., Lagunday, N. E., Yorong, A. P., Colong, R. D., & Ponce, R. G. (2018). Avifaunal assemblage in the expansion sites of the Mt. Hamiguitan range wildlife sanctuary, Mindanao, Philippines. Nature Conservation Research. __________ _____, 3(S2), 103-109.	2016/2018	ASIA	PH	Davao	Davao Oriental	San Isidro/Mati/Governor Generoso	Mount Hamiguitan	6.5757	126.133	EPSG:4326		Amoroso et al.	Chalcophaps indica	Animalia	Chordata	Aves	Columbidae	Chalcophaps	indica	species	(Linnaeus, 1758)	Accepted	species	(Linnaeus, 1758)	TGJN	https://www.catalogueoflife.org/data/taxon/TGJN	Amoroso, V. B., Mohagan, A. B., Coritico, F. P., Lagunday, N. E., Yorong, A. P., Colong, R. D., & Ponce, R. G. (2018). Avifaunal assemblage in the expansion sites of the Mt. Hamiguitan range wildlife sanctuary, Mindanao, Philippines. Nature Conservation Research. __________ _____, 3(S2), 103-109.	https://doi.org/10.24189/ncr.2018.069
MOBIOS-000217	MaterialCitation	MOBIOS-000217	present	Amoroso, V. B., Mohagan, A. B., Coritico, F. P., Lagunday, N. E., Yorong, A. P., Colong, R. D., & Ponce, R. G. (2018). Avifaunal assemblage in the expansion sites of the Mt. Hamiguitan range wildlife sanctuary, Mindanao, Philippines. Nature Conservation Research. __________ _____, 3(S2), 103-109.	2016/2018	ASIA	PH	Davao	Davao Oriental	San Isidro/Mati/Governor Generoso	Mount Hamiguitan	6.7083	126.091	EPSG:4326		Amoroso et al.	Chrysocolaptes lucidus	Animalia	Chordata	Aves	Picidae	Chrysocolaptes	lucidus	species	(Scopoli, 1786)	Accepted	species	(Scopoli, 1786)	5YNLP	https://www.catalogueoflife.org/data/taxon/5YNLP	Amoroso, V. B., Mohagan, A. B., Coritico, F. P., Lagunday, N. E., Yorong, A. P., Colong, R. D., & Ponce, R. G. (2018). Avifaunal assemblage in the expansion sites of the Mt. Hamiguitan range wildlife sanctuary, Mindanao, Philippines. Nature Conservation Research. __________ _____, 3(S2), 103-109.	https://doi.org/10.24189/ncr.2018.069
MOBIOS-000218	MaterialCitation	MOBIOS-000218	present	Amoroso, V. B., Mohagan, A. B., Coritico, F. P., Lagunday, N. E., Yorong, A. P., Colong, R. D., & Ponce, R. G. (2018). Avifaunal assemblage in the expansion sites of the Mt. Hamiguitan range wildlife sanctuary, Mindanao, Philippines. Nature Conservation Research. __________ _____, 3(S2), 103-109.	2016/2018	ASIA	PH	Davao	Davao Oriental	San Isidro/Mati/Governor Generoso	Mount Hamiguitan	6.5189	126.094	EPSG:4326		Amoroso et al.	Corvus macrorhynchos	Animalia	Chordata	Aves	Corvidae	Corvus	macrorhynchos	species	Wagler, 1827	Accepted	species	Wagler, 1827	YNJ4	https://www.catalogueoflife.org/data/taxon/YNJ4	Amoroso, V. B., Mohagan, A. B., Coritico, F. P., Lagunday, N. E., Yorong, A. P., Colong, R. D., & Ponce, R. G. (2018). Avifaunal assemblage in the expansion sites of the Mt. Hamiguitan range wildlife sanctuary, Mindanao, Philippines. Nature Conservation Research. __________ _____, 3(S2), 103-109.	https://doi.org/10.24189/ncr.2018.069
MOBIOS-000219	MaterialCitation	MOBIOS-000219	present	Amoroso, V. B., Mohagan, A. B., Coritico, F. P., Lagunday, N. E., Yorong, A. P., Colong, R. D., & Ponce, R. G. (2018). Avifaunal assemblage in the expansion sites of the Mt. Hamiguitan range wildlife sanctuary, Mindanao, Philippines. Nature Conservation Research. __________ _____, 3(S2), 103-109.	2016/2018	ASIA	PH	Davao	Davao Oriental	San Isidro/Mati/Governor Generoso	Mount Hamiguitan	6.7083	126.091	EPSG:4326		Amoroso et al.	Corvus macrorhynchos	Animalia	Chordata	Aves	Corvidae	Corvus	macrorhynchos	species	Wagler, 1827	Accepted	species	Wagler, 1827	YNJ4	https://www.catalogueoflife.org/data/taxon/YNJ4	Amoroso, V. B., Mohagan, A. B., Coritico, F. P., Lagunday, N. E., Yorong, A. P., Colong, R. D., & Ponce, R. G. (2018). Avifaunal assemblage in the expansion sites of the Mt. Hamiguitan range wildlife sanctuary, Mindanao, Philippines. Nature Conservation Research. __________ _____, 3(S2), 103-109.	https://doi.org/10.24189/ncr.2018.069
MOBIOS-000220	MaterialCitation	MOBIOS-000220	present	Amoroso, V. B., Mohagan, A. B., Coritico, F. P., Lagunday, N. E., Yorong, A. P., Colong, R. D., & Ponce, R. G. (2018). Avifaunal assemblage in the expansion sites of the Mt. Hamiguitan range wildlife sanctuary, Mindanao, Philippines. Nature Conservation Research. __________ _____, 3(S2), 103-109.	2016/2018	ASIA	PH	Davao	Davao Oriental	San Isidro/Mati/Governor Generoso	Mount Hamiguitan	6.7886	126.123	EPSG:4326		Amoroso et al.	Corvus macrorhynchos	Animalia	Chordata	Aves	Corvidae	Corvus	macrorhynchos	species	Wagler, 1827	Accepted	species	Wagler, 1827	YNJ4	https://www.catalogueoflife.org/data/taxon/YNJ4	Amoroso, V. B., Mohagan, A. B., Coritico, F. P., Lagunday, N. E., Yorong, A. P., Colong, R. D., & Ponce, R. G. (2018). Avifaunal assemblage in the expansion sites of the Mt. Hamiguitan range wildlife sanctuary, Mindanao, Philippines. Nature Conservation Research. __________ _____, 3(S2), 103-109.	https://doi.org/10.24189/ncr.2018.069
MOBIOS-000221	MaterialCitation	MOBIOS-000221	present	Amoroso, V. B., Mohagan, A. B., Coritico, F. P., Lagunday, N. E., Yorong, A. P., Colong, R. D., & Ponce, R. G. (2018). Avifaunal assemblage in the expansion sites of the Mt. Hamiguitan range wildlife sanctuary, Mindanao, Philippines. Nature Conservation Research. __________ _____, 3(S2), 103-109.	2016/2018	ASIA	PH	Davao	Davao Oriental	San Isidro/Mati/Governor Generoso	Mount Hamiguitan	6.5757	126.133	EPSG:4326		Amoroso et al.	Corvus macrorhynchos	Animalia	Chordata	Aves	Corvidae	Corvus	macrorhynchos	species	Wagler, 1827	Accepted	species	Wagler, 1827	YNJ4	https://www.catalogueoflife.org/data/taxon/YNJ4	Amoroso, V. B., Mohagan, A. B., Coritico, F. P., Lagunday, N. E., Yorong, A. P., Colong, R. D., & Ponce, R. G. (2018). Avifaunal assemblage in the expansion sites of the Mt. Hamiguitan range wildlife sanctuary, Mindanao, Philippines. Nature Conservation Research. __________ _____, 3(S2), 103-109.	https://doi.org/10.24189/ncr.2018.069
MOBIOS-000222	MaterialCitation	MOBIOS-000222	present	Amoroso, V. B., Mohagan, A. B., Coritico, F. P., Lagunday, N. E., Yorong, A. P., Colong, R. D., & Ponce, R. G. (2018). Avifaunal assemblage in the expansion sites of the Mt. Hamiguitan range wildlife sanctuary, Mindanao, Philippines. Nature Conservation Research. __________ _____, 3(S2), 103-109.	2016/2018	ASIA	PH	Davao	Davao Oriental	San Isidro/Mati/Governor Generoso	Mount Hamiguitan	6.5757	126.133	EPSG:4326		Amoroso et al.	Dicaeum australe	Animalia	Chordata	Aves	Dicaeidae	Dicaeum	australe	species	(Hermann, 1783)	Accepted	species	(Hermann, 1783)	6CT27	https://www.catalogueoflife.org/data/taxon/6CT27	Amoroso, V. B., Mohagan, A. B., Coritico, F. P., Lagunday, N. E., Yorong, A. P., Colong, R. D., & Ponce, R. G. (2018). Avifaunal assemblage in the expansion sites of the Mt. Hamiguitan range wildlife sanctuary, Mindanao, Philippines. Nature Conservation Research. __________ _____, 3(S2), 103-109.	https://doi.org/10.24189/ncr.2018.069
MOBIOS-000223	MaterialCitation	MOBIOS-000223	present	Amoroso, V. B., Mohagan, A. B., Coritico, F. P., Lagunday, N. E., Yorong, A. P., Colong, R. D., & Ponce, R. G. (2018). Avifaunal assemblage in the expansion sites of the Mt. Hamiguitan range wildlife sanctuary, Mindanao, Philippines. Nature Conservation Research. __________ _____, 3(S2), 103-109.	2016/2018	ASIA	PH	Davao	Davao Oriental	San Isidro/Mati/Governor Generoso	Mount Hamiguitan	6.5189	126.094	EPSG:4326		Amoroso et al.	Dicaeum australe	Animalia	Chordata	Aves	Dicaeidae	Dicaeum	australe	species	(Hermann, 1783)	Accepted	species	(Hermann, 1783)	6CT27	https://www.catalogueoflife.org/data/taxon/6CT27	Amoroso, V. B., Mohagan, A. B., Coritico, F. P., Lagunday, N. E., Yorong, A. P., Colong, R. D., & Ponce, R. G. (2018). Avifaunal assemblage in the expansion sites of the Mt. Hamiguitan range wildlife sanctuary, Mindanao, Philippines. Nature Conservation Research. __________ _____, 3(S2), 103-109.	https://doi.org/10.24189/ncr.2018.069
MOBIOS-000224	MaterialCitation	MOBIOS-000224	present	Amoroso, V. B., Mohagan, A. B., Coritico, F. P., Lagunday, N. E., Yorong, A. P., Colong, R. D., & Ponce, R. G. (2018). Avifaunal assemblage in the expansion sites of the Mt. Hamiguitan range wildlife sanctuary, Mindanao, Philippines. Nature Conservation Research. __________ _____, 3(S2), 103-109.	2016/2018	ASIA	PH	Davao	Davao Oriental	San Isidro/Mati/Governor Generoso	Mount Hamiguitan	6.7083	126.091	EPSG:4326		Amoroso et al.	Dicrurus hottentottus	Animalia	Chordata	Aves	Dicruridae	Dicrurus	hottentottus	species	(Linnaeus, 1766)	Accepted	species	(Linnaeus, 1766)	6D642	https://www.catalogueoflife.org/data/taxon/6D642	Amoroso, V. B., Mohagan, A. B., Coritico, F. P., Lagunday, N. E., Yorong, A. P., Colong, R. D., & Ponce, R. G. (2018). Avifaunal assemblage in the expansion sites of the Mt. Hamiguitan range wildlife sanctuary, Mindanao, Philippines. Nature Conservation Research. __________ _____, 3(S2), 103-109.	https://doi.org/10.24189/ncr.2018.069
MOBIOS-000225	MaterialCitation	MOBIOS-000225	present	Amoroso, V. B., Mohagan, A. B., Coritico, F. P., Lagunday, N. E., Yorong, A. P., Colong, R. D., & Ponce, R. G. (2018). Avifaunal assemblage in the expansion sites of the Mt. Hamiguitan range wildlife sanctuary, Mindanao, Philippines. Nature Conservation Research. __________ _____, 3(S2), 103-109.	2016/2018	ASIA	PH	Davao	Davao Oriental	San Isidro/Mati/Governor Generoso	Mount Hamiguitan	6.5757	126.133	EPSG:4326		Amoroso et al.	Ficedula crypta	Animalia	Chordata	Aves	Muscicapidae	Ficedula	crypta	species	(Vaurie, 1951)	Accepted	species	(Vaurie, 1951)	6HWGV	https://www.catalogueoflife.org/data/taxon/6HWGV	Amoroso, V. B., Mohagan, A. B., Coritico, F. P., Lagunday, N. E., Yorong, A. P., Colong, R. D., & Ponce, R. G. (2018). Avifaunal assemblage in the expansion sites of the Mt. Hamiguitan range wildlife sanctuary, Mindanao, Philippines. Nature Conservation Research. __________ _____, 3(S2), 103-109.	https://doi.org/10.24189/ncr.2018.069
MOBIOS-000226	MaterialCitation	MOBIOS-000226	present	Amoroso, V. B., Mohagan, A. B., Coritico, F. P., Lagunday, N. E., Yorong, A. P., Colong, R. D., & Ponce, R. G. (2018). Avifaunal assemblage in the expansion sites of the Mt. Hamiguitan range wildlife sanctuary, Mindanao, Philippines. Nature Conservation Research. __________ _____, 3(S2), 103-109.	2016/2018	ASIA	PH	Davao	Davao Oriental	San Isidro/Mati/Governor Generoso	Mount Hamiguitan	6.5757	126.133	EPSG:4326		Amoroso et al.	Gallus gallus	Animalia	Chordata	Aves	Phasianidae	Gallus	gallus	species	(Linnaeus, 1758)	Accepted	species	(Linnaeus, 1758)	3F72J	https://www.catalogueoflife.org/data/taxon/3F72J	Amoroso, V. B., Mohagan, A. B., Coritico, F. P., Lagunday, N. E., Yorong, A. P., Colong, R. D., & Ponce, R. G. (2018). Avifaunal assemblage in the expansion sites of the Mt. Hamiguitan range wildlife sanctuary, Mindanao, Philippines. Nature Conservation Research. __________ _____, 3(S2), 103-109.	https://doi.org/10.24189/ncr.2018.069
MOBIOS-000227	MaterialCitation	MOBIOS-000227	present	Amoroso, V. B., Mohagan, A. B., Coritico, F. P., Lagunday, N. E., Yorong, A. P., Colong, R. D., & Ponce, R. G. (2018). Avifaunal assemblage in the expansion sites of the Mt. Hamiguitan range wildlife sanctuary, Mindanao, Philippines. Nature Conservation Research. __________ _____, 3(S2), 103-109.	2016/2018	ASIA	PH	Davao	Davao Oriental	San Isidro/Mati/Governor Generoso	Mount Hamiguitan	6.5189	126.094	EPSG:4326		Amoroso et al.	Gallus gallus	Animalia	Chordata	Aves	Phasianidae	Gallus	gallus	species	(Linnaeus, 1758)	Accepted	species	(Linnaeus, 1758)	3F72J	https://www.catalogueoflife.org/data/taxon/3F72J	Amoroso, V. B., Mohagan, A. B., Coritico, F. P., Lagunday, N. E., Yorong, A. P., Colong, R. D., & Ponce, R. G. (2018). Avifaunal assemblage in the expansion sites of the Mt. Hamiguitan range wildlife sanctuary, Mindanao, Philippines. Nature Conservation Research. __________ _____, 3(S2), 103-109.	https://doi.org/10.24189/ncr.2018.069
MOBIOS-000228	MaterialCitation	MOBIOS-000228	present	Amoroso, V. B., Mohagan, A. B., Coritico, F. P., Lagunday, N. E., Yorong, A. P., Colong, R. D., & Ponce, R. G. (2018). Avifaunal assemblage in the expansion sites of the Mt. Hamiguitan range wildlife sanctuary, Mindanao, Philippines. Nature Conservation Research. __________ _____, 3(S2), 103-109.	2016/2018	ASIA	PH	Davao	Davao Oriental	San Isidro/Mati/Governor Generoso	Mount Hamiguitan	6.7083	126.091	EPSG:4326		Amoroso et al.	Haliastur indus	Animalia	Chordata	Aves	Accipitridae	Haliastur	indus	species	(Boddaert, 1783)	Accepted	species	(Boddaert, 1783)	3JBL3	https://www.catalogueoflife.org/data/taxon/3JBL3	Amoroso, V. B., Mohagan, A. B., Coritico, F. P., Lagunday, N. E., Yorong, A. P., Colong, R. D., & Ponce, R. G. (2018). Avifaunal assemblage in the expansion sites of the Mt. Hamiguitan range wildlife sanctuary, Mindanao, Philippines. Nature Conservation Research. __________ _____, 3(S2), 103-109.	https://doi.org/10.24189/ncr.2018.069
MOBIOS-000229	MaterialCitation	MOBIOS-000229	present	Amoroso, V. B., Mohagan, A. B., Coritico, F. P., Lagunday, N. E., Yorong, A. P., Colong, R. D., & Ponce, R. G. (2018). Avifaunal assemblage in the expansion sites of the Mt. Hamiguitan range wildlife sanctuary, Mindanao, Philippines. Nature Conservation Research. __________ _____, 3(S2), 103-109.	2016/2018	ASIA	PH	Davao	Davao Oriental	San Isidro/Mati/Governor Generoso	Mount Hamiguitan	6.5189	126.094	EPSG:4326		Amoroso et al.	Haliastur indus	Animalia	Chordata	Aves	Accipitridae	Haliastur	indus	species	(Boddaert, 1783)	Accepted	species	(Boddaert, 1783)	3JBL3	https://www.catalogueoflife.org/data/taxon/3JBL3	Amoroso, V. B., Mohagan, A. B., Coritico, F. P., Lagunday, N. E., Yorong, A. P., Colong, R. D., & Ponce, R. G. (2018). Avifaunal assemblage in the expansion sites of the Mt. Hamiguitan range wildlife sanctuary, Mindanao, Philippines. Nature Conservation Research. __________ _____, 3(S2), 103-109.	https://doi.org/10.24189/ncr.2018.069
MOBIOS-000230	MaterialCitation	MOBIOS-000230	present	Amoroso, V. B., Mohagan, A. B., Coritico, F. P., Lagunday, N. E., Yorong, A. P., Colong, R. D., & Ponce, R. G. (2018). Avifaunal assemblage in the expansion sites of the Mt. Hamiguitan range wildlife sanctuary, Mindanao, Philippines. Nature Conservation Research. __________ _____, 3(S2), 103-109.	2016/2018	ASIA	PH	Davao	Davao Oriental	San Isidro/Mati/Governor Generoso	Mount Hamiguitan	6.7083	126.091	EPSG:4326		Amoroso et al.	Harpactes ardens	Animalia	Chordata	Aves	Trogonidae	Harpactes	ardens	species	(Temminck, 1826)	Accepted	species	(Temminck, 1826)	3JRWY	https://www.catalogueoflife.org/data/taxon/3JRWY	Amoroso, V. B., Mohagan, A. B., Coritico, F. P., Lagunday, N. E., Yorong, A. P., Colong, R. D., & Ponce, R. G. (2018). Avifaunal assemblage in the expansion sites of the Mt. Hamiguitan range wildlife sanctuary, Mindanao, Philippines. Nature Conservation Research. __________ _____, 3(S2), 103-109.	https://doi.org/10.24189/ncr.2018.069
MOBIOS-000231	MaterialCitation	MOBIOS-000231	present	Amoroso, V. B., Mohagan, A. B., Coritico, F. P., Lagunday, N. E., Yorong, A. P., Colong, R. D., & Ponce, R. G. (2018). Avifaunal assemblage in the expansion sites of the Mt. Hamiguitan range wildlife sanctuary, Mindanao, Philippines. Nature Conservation Research. __________ _____, 3(S2), 103-109.	2016/2018	ASIA	PH	Davao	Davao Oriental	San Isidro/Mati/Governor Generoso	Mount Hamiguitan	6.7083	126.091	EPSG:4326		Amoroso et al.	Ixos philippinus	Animalia	Chordata	Aves	Pycnonotidae	Ixos	philippinus	species	(J. R. Forster, 1795)	Synonym	species	(J. R. Forster, 1795)	3P47B	https://www.catalogueoflife.org/data/taxon/3P47B	Amoroso, V. B., Mohagan, A. B., Coritico, F. P., Lagunday, N. E., Yorong, A. P., Colong, R. D., & Ponce, R. G. (2018). Avifaunal assemblage in the expansion sites of the Mt. Hamiguitan range wildlife sanctuary, Mindanao, Philippines. Nature Conservation Research. __________ _____, 3(S2), 103-109.	https://doi.org/10.24189/ncr.2018.069
MOBIOS-000232	MaterialCitation	MOBIOS-000232	present	Amoroso, V. B., Mohagan, A. B., Coritico, F. P., Lagunday, N. E., Yorong, A. P., Colong, R. D., & Ponce, R. G. (2018). Avifaunal assemblage in the expansion sites of the Mt. Hamiguitan range wildlife sanctuary, Mindanao, Philippines. Nature Conservation Research. __________ _____, 3(S2), 103-109.	2016/2018	ASIA	PH	Davao	Davao Oriental	San Isidro/Mati/Governor Generoso	Mount Hamiguitan	6.7886	126.123	EPSG:4326		Amoroso et al.	Ixos philippinus	Animalia	Chordata	Aves	Pycnonotidae	Ixos	philippinus	species	(J. R. Forster, 1795)	Synonym	species	(J. R. Forster, 1795)	3P47B	https://www.catalogueoflife.org/data/taxon/3P47B	Amoroso, V. B., Mohagan, A. B., Coritico, F. P., Lagunday, N. E., Yorong, A. P., Colong, R. D., & Ponce, R. G. (2018). Avifaunal assemblage in the expansion sites of the Mt. Hamiguitan range wildlife sanctuary, Mindanao, Philippines. Nature Conservation Research. __________ _____, 3(S2), 103-109.	https://doi.org/10.24189/ncr.2018.069
MOBIOS-000233	MaterialCitation	MOBIOS-000233	present	Amoroso, V. B., Mohagan, A. B., Coritico, F. P., Lagunday, N. E., Yorong, A. P., Colong, R. D., & Ponce, R. G. (2018). Avifaunal assemblage in the expansion sites of the Mt. Hamiguitan range wildlife sanctuary, Mindanao, Philippines. Nature Conservation Research. __________ _____, 3(S2), 103-109.	2016/2018	ASIA	PH	Davao	Davao Oriental	San Isidro/Mati/Governor Generoso	Mount Hamiguitan	6.5757	126.133	EPSG:4326		Amoroso et al.	Ixos philippinus	Animalia	Chordata	Aves	Pycnonotidae	Ixos	philippinus	species	(J. R. Forster, 1795)	Synonym	species	(J. R. Forster, 1795)	3P47B	https://www.catalogueoflife.org/data/taxon/3P47B	Amoroso, V. B., Mohagan, A. B., Coritico, F. P., Lagunday, N. E., Yorong, A. P., Colong, R. D., & Ponce, R. G. (2018). Avifaunal assemblage in the expansion sites of the Mt. Hamiguitan range wildlife sanctuary, Mindanao, Philippines. Nature Conservation Research. __________ _____, 3(S2), 103-109.	https://doi.org/10.24189/ncr.2018.069
MOBIOS-000234	MaterialCitation	MOBIOS-000234	present	Amoroso, V. B., Mohagan, A. B., Coritico, F. P., Lagunday, N. E., Yorong, A. P., Colong, R. D., & Ponce, R. G. (2018). Avifaunal assemblage in the expansion sites of the Mt. Hamiguitan range wildlife sanctuary, Mindanao, Philippines. Nature Conservation Research. __________ _____, 3(S2), 103-109.	2016/2018	ASIA	PH	Davao	Davao Oriental	San Isidro/Mati/Governor Generoso	Mount Hamiguitan	6.5189	126.094	EPSG:4326		Amoroso et al.	Ixos philippinus	Animalia	Chordata	Aves	Pycnonotidae	Ixos	philippinus	species	(J. R. Forster, 1795)	Synonym	species	(J. R. Forster, 1795)	3P47B	https://www.catalogueoflife.org/data/taxon/3P47B	Amoroso, V. B., Mohagan, A. B., Coritico, F. P., Lagunday, N. E., Yorong, A. P., Colong, R. D., & Ponce, R. G. (2018). Avifaunal assemblage in the expansion sites of the Mt. Hamiguitan range wildlife sanctuary, Mindanao, Philippines. Nature Conservation Research. __________ _____, 3(S2), 103-109.	https://doi.org/10.24189/ncr.2018.069
MOBIOS-000235	MaterialCitation	MOBIOS-000235	present	Amoroso, V. B., Mohagan, A. B., Coritico, F. P., Lagunday, N. E., Yorong, A. P., Colong, R. D., & Ponce, R. G. (2018). Avifaunal assemblage in the expansion sites of the Mt. Hamiguitan range wildlife sanctuary, Mindanao, Philippines. Nature Conservation Research. __________ _____, 3(S2), 103-109.	2016/2018	ASIA	PH	Davao	Davao Oriental	San Isidro/Mati/Governor Generoso	Mount Hamiguitan	6.5189	126.094	EPSG:4326		Amoroso et al.	Lanius cristatus	Animalia	Chordata	Aves	Laniidae	Lanius	cristatus	species	Linnaeus, 1758	Accepted	species	Linnaeus, 1758	3S7BL	https://www.catalogueoflife.org/data/taxon/3S7BL	Amoroso, V. B., Mohagan, A. B., Coritico, F. P., Lagunday, N. E., Yorong, A. P., Colong, R. D., & Ponce, R. G. (2018). Avifaunal assemblage in the expansion sites of the Mt. Hamiguitan range wildlife sanctuary, Mindanao, Philippines. Nature Conservation Research. __________ _____, 3(S2), 103-109.	https://doi.org/10.24189/ncr.2018.069
MOBIOS-000236	MaterialCitation	MOBIOS-000236	present	Amoroso, V. B., Mohagan, A. B., Coritico, F. P., Lagunday, N. E., Yorong, A. P., Colong, R. D., & Ponce, R. G. (2018). Avifaunal assemblage in the expansion sites of the Mt. Hamiguitan range wildlife sanctuary, Mindanao, Philippines. Nature Conservation Research. __________ _____, 3(S2), 103-109.	2016/2018	ASIA	PH	Davao	Davao Oriental	San Isidro/Mati/Governor Generoso	Mount Hamiguitan	6.7083	126.091	EPSG:4326		Amoroso et al.	Lanius cristatus	Animalia	Chordata	Aves	Laniidae	Lanius	cristatus	species	Linnaeus, 1758	Accepted	species	Linnaeus, 1758	3S7BL	https://www.catalogueoflife.org/data/taxon/3S7BL	Amoroso, V. B., Mohagan, A. B., Coritico, F. P., Lagunday, N. E., Yorong, A. P., Colong, R. D., & Ponce, R. G. (2018). Avifaunal assemblage in the expansion sites of the Mt. Hamiguitan range wildlife sanctuary, Mindanao, Philippines. Nature Conservation Research. __________ _____, 3(S2), 103-109.	https://doi.org/10.24189/ncr.2018.069
MOBIOS-000237	MaterialCitation	MOBIOS-000237	present	Amoroso, V. B., Mohagan, A. B., Coritico, F. P., Lagunday, N. E., Yorong, A. P., Colong, R. D., & Ponce, R. G. (2018). Avifaunal assemblage in the expansion sites of the Mt. Hamiguitan range wildlife sanctuary, Mindanao, Philippines. Nature Conservation Research. __________ _____, 3(S2), 103-109.	2016/2018	ASIA	PH	Davao	Davao Oriental	San Isidro/Mati/Governor Generoso	Mount Hamiguitan	6.7886	126.123	EPSG:4326		Amoroso et al.	Lanius cristatus	Animalia	Chordata	Aves	Laniidae	Lanius	cristatus	species	Linnaeus, 1758	Accepted	species	Linnaeus, 1758	3S7BL	https://www.catalogueoflife.org/data/taxon/3S7BL	Amoroso, V. B., Mohagan, A. B., Coritico, F. P., Lagunday, N. E., Yorong, A. P., Colong, R. D., & Ponce, R. G. (2018). Avifaunal assemblage in the expansion sites of the Mt. Hamiguitan range wildlife sanctuary, Mindanao, Philippines. Nature Conservation Research. __________ _____, 3(S2), 103-109.	https://doi.org/10.24189/ncr.2018.069
MOBIOS-000238	MaterialCitation	MOBIOS-000238	present	Amoroso, V. B., Mohagan, A. B., Coritico, F. P., Lagunday, N. E., Yorong, A. P., Colong, R. D., & Ponce, R. G. (2018). Avifaunal assemblage in the expansion sites of the Mt. Hamiguitan range wildlife sanctuary, Mindanao, Philippines. Nature Conservation Research. __________ _____, 3(S2), 103-109.	2016/2018	ASIA	PH	Davao	Davao Oriental	San Isidro/Mati/Governor Generoso	Mount Hamiguitan	6.5757	126.133	EPSG:4326		Amoroso et al.	Lanius cristatus	Animalia	Chordata	Aves	Laniidae	Lanius	cristatus	species	Linnaeus, 1758	Accepted	species	Linnaeus, 1758	3S7BL	https://www.catalogueoflife.org/data/taxon/3S7BL	Amoroso, V. B., Mohagan, A. B., Coritico, F. P., Lagunday, N. E., Yorong, A. P., Colong, R. D., & Ponce, R. G. (2018). Avifaunal assemblage in the expansion sites of the Mt. Hamiguitan range wildlife sanctuary, Mindanao, Philippines. Nature Conservation Research. __________ _____, 3(S2), 103-109.	https://doi.org/10.24189/ncr.2018.069
MOBIOS-000239	MaterialCitation	MOBIOS-000239	present	Amoroso, V. B., Mohagan, A. B., Coritico, F. P., Lagunday, N. E., Yorong, A. P., Colong, R. D., & Ponce, R. G. (2018). Avifaunal assemblage in the expansion sites of the Mt. Hamiguitan range wildlife sanctuary, Mindanao, Philippines. Nature Conservation Research. __________ _____, 3(S2), 103-109.	2016/2018	ASIA	PH	Davao	Davao Oriental	San Isidro/Mati/Governor Generoso	Mount Hamiguitan	6.5189	126.094	EPSG:4326		Amoroso et al.	Leptocoma sperata	Animalia	Chordata	Aves	Nectariniidae	Leptocoma	sperata	species	(Linnaeus, 1766)	Accepted	species	(Linnaeus, 1766)	3TMGR	https://www.catalogueoflife.org/data/taxon/3TMGR	Amoroso, V. B., Mohagan, A. B., Coritico, F. P., Lagunday, N. E., Yorong, A. P., Colong, R. D., & Ponce, R. G. (2018). Avifaunal assemblage in the expansion sites of the Mt. Hamiguitan range wildlife sanctuary, Mindanao, Philippines. Nature Conservation Research. __________ _____, 3(S2), 103-109.	https://doi.org/10.24189/ncr.2018.069
MOBIOS-000240	MaterialCitation	MOBIOS-000240	present	Amoroso, V. B., Mohagan, A. B., Coritico, F. P., Lagunday, N. E., Yorong, A. P., Colong, R. D., & Ponce, R. G. (2018). Avifaunal assemblage in the expansion sites of the Mt. Hamiguitan range wildlife sanctuary, Mindanao, Philippines. Nature Conservation Research. __________ _____, 3(S2), 103-109.	2016/2018	ASIA	PH	Davao	Davao Oriental	San Isidro/Mati/Governor Generoso	Mount Hamiguitan	6.5757	126.133	EPSG:4326		Amoroso et al.	Lonchura atricapilla	Animalia	Chordata	Aves	Estrildidae	Lonchura	atricapilla	species	(Vieillot, 1807)	Accepted	species	(Vieillot, 1807)	72MNJ	https://www.catalogueoflife.org/data/taxon/72MNJ	Amoroso, V. B., Mohagan, A. B., Coritico, F. P., Lagunday, N. E., Yorong, A. P., Colong, R. D., & Ponce, R. G. (2018). Avifaunal assemblage in the expansion sites of the Mt. Hamiguitan range wildlife sanctuary, Mindanao, Philippines. Nature Conservation Research. __________ _____, 3(S2), 103-109.	https://doi.org/10.24189/ncr.2018.069
MOBIOS-000241	MaterialCitation	MOBIOS-000241	present	Amoroso, V. B., Mohagan, A. B., Coritico, F. P., Lagunday, N. E., Yorong, A. P., Colong, R. D., & Ponce, R. G. (2018). Avifaunal assemblage in the expansion sites of the Mt. Hamiguitan range wildlife sanctuary, Mindanao, Philippines. Nature Conservation Research. __________ _____, 3(S2), 103-109.	2016/2018	ASIA	PH	Davao	Davao Oriental	San Isidro/Mati/Governor Generoso	Mount Hamiguitan	6.5757	126.133	EPSG:4326		Amoroso et al.	Lonchura leucogastra	Animalia	Chordata	Aves	Estrildidae	Lonchura	leucogastra	species	(Blyth, 1846)	Accepted	species	(Blyth, 1846)	72MP8	https://www.catalogueoflife.org/data/taxon/72MP8	Amoroso, V. B., Mohagan, A. B., Coritico, F. P., Lagunday, N. E., Yorong, A. P., Colong, R. D., & Ponce, R. G. (2018). Avifaunal assemblage in the expansion sites of the Mt. Hamiguitan range wildlife sanctuary, Mindanao, Philippines. Nature Conservation Research. __________ _____, 3(S2), 103-109.	https://doi.org/10.24189/ncr.2018.069
MOBIOS-000242	MaterialCitation	MOBIOS-000242	present	Amoroso, V. B., Mohagan, A. B., Coritico, F. P., Lagunday, N. E., Yorong, A. P., Colong, R. D., & Ponce, R. G. (2018). Avifaunal assemblage in the expansion sites of the Mt. Hamiguitan range wildlife sanctuary, Mindanao, Philippines. Nature Conservation Research. __________ _____, 3(S2), 103-109.	2016/2018	ASIA	PH	Davao	Davao Oriental	San Isidro/Mati/Governor Generoso	Mount Hamiguitan	6.5189	126.094	EPSG:4326		Amoroso et al.	Lonchura leucogastra	Animalia	Chordata	Aves	Estrildidae	Lonchura	leucogastra	species	(Blyth, 1846)	Accepted	species	(Blyth, 1846)	72MP8	https://www.catalogueoflife.org/data/taxon/72MP8	Amoroso, V. B., Mohagan, A. B., Coritico, F. P., Lagunday, N. E., Yorong, A. P., Colong, R. D., & Ponce, R. G. (2018). Avifaunal assemblage in the expansion sites of the Mt. Hamiguitan range wildlife sanctuary, Mindanao, Philippines. Nature Conservation Research. __________ _____, 3(S2), 103-109.	https://doi.org/10.24189/ncr.2018.069
MOBIOS-000243	MaterialCitation	MOBIOS-000243	present	Amoroso, V. B., Mohagan, A. B., Coritico, F. P., Lagunday, N. E., Yorong, A. P., Colong, R. D., & Ponce, R. G. (2018). Avifaunal assemblage in the expansion sites of the Mt. Hamiguitan range wildlife sanctuary, Mindanao, Philippines. Nature Conservation Research. __________ _____, 3(S2), 103-109.	2016/2018	ASIA	PH	Davao	Davao Oriental	San Isidro/Mati/Governor Generoso	Mount Hamiguitan	6.5757	126.133	EPSG:4326		Amoroso et al.	Lonchura punctulata	Animalia	Chordata	Aves	Estrildidae	Lonchura	punctulata	species	(Linnaeus, 1758)	Accepted	species	(Linnaeus, 1758)	3VYFC	https://www.catalogueoflife.org/data/taxon/3VYFC	Amoroso, V. B., Mohagan, A. B., Coritico, F. P., Lagunday, N. E., Yorong, A. P., Colong, R. D., & Ponce, R. G. (2018). Avifaunal assemblage in the expansion sites of the Mt. Hamiguitan range wildlife sanctuary, Mindanao, Philippines. Nature Conservation Research. __________ _____, 3(S2), 103-109.	https://doi.org/10.24189/ncr.2018.069
MOBIOS-000244	MaterialCitation	MOBIOS-000244	present	Amoroso, V. B., Mohagan, A. B., Coritico, F. P., Lagunday, N. E., Yorong, A. P., Colong, R. D., & Ponce, R. G. (2018). Avifaunal assemblage in the expansion sites of the Mt. Hamiguitan range wildlife sanctuary, Mindanao, Philippines. Nature Conservation Research. __________ _____, 3(S2), 103-109.	2016/2018	ASIA	PH	Davao	Davao Oriental	San Isidro/Mati/Governor Generoso	Mount Hamiguitan	6.7083	126.091	EPSG:4326		Amoroso et al.	Macronus striaticeps	Animalia	Chordata	Aves	Timaliidae	Macronus	striaticeps	species	Sharpe, 1877	Accepted	species	Sharpe, 1877	3X79C	https://www.catalogueoflife.org/data/taxon/3X79C	Amoroso, V. B., Mohagan, A. B., Coritico, F. P., Lagunday, N. E., Yorong, A. P., Colong, R. D., & Ponce, R. G. (2018). Avifaunal assemblage in the expansion sites of the Mt. Hamiguitan range wildlife sanctuary, Mindanao, Philippines. Nature Conservation Research. __________ _____, 3(S2), 103-109.	https://doi.org/10.24189/ncr.2018.069
MOBIOS-000245	MaterialCitation	MOBIOS-000245	present	Amoroso, V. B., Mohagan, A. B., Coritico, F. P., Lagunday, N. E., Yorong, A. P., Colong, R. D., & Ponce, R. G. (2018). Avifaunal assemblage in the expansion sites of the Mt. Hamiguitan range wildlife sanctuary, Mindanao, Philippines. Nature Conservation Research. __________ _____, 3(S2), 103-109.	2016/2018	ASIA	PH	Davao	Davao Oriental	San Isidro/Mati/Governor Generoso	Mount Hamiguitan	6.5757	126.133	EPSG:4326		Amoroso et al.	Macronus striaticeps	Animalia	Chordata	Aves	Timaliidae	Macronus	striaticeps	species	Sharpe, 1877	Accepted	species	Sharpe, 1877	3X79C	https://www.catalogueoflife.org/data/taxon/3X79C	Amoroso, V. B., Mohagan, A. B., Coritico, F. P., Lagunday, N. E., Yorong, A. P., Colong, R. D., & Ponce, R. G. (2018). Avifaunal assemblage in the expansion sites of the Mt. Hamiguitan range wildlife sanctuary, Mindanao, Philippines. Nature Conservation Research. __________ _____, 3(S2), 103-109.	https://doi.org/10.24189/ncr.2018.069
MOBIOS-000246	MaterialCitation	MOBIOS-000246	present	Amoroso, V. B., Mohagan, A. B., Coritico, F. P., Lagunday, N. E., Yorong, A. P., Colong, R. D., & Ponce, R. G. (2018). Avifaunal assemblage in the expansion sites of the Mt. Hamiguitan range wildlife sanctuary, Mindanao, Philippines. Nature Conservation Research. __________ _____, 3(S2), 103-109.	2016/2018	ASIA	PH	Davao	Davao Oriental	San Isidro/Mati/Governor Generoso	Mount Hamiguitan	6.7886	126.123	EPSG:4326		Amoroso et al.	Macropygia phasianella	Animalia	Chordata	Aves	Columbidae	Macropygia	phasianella	species	(Temminck, 1821)	Accepted	species	(Temminck, 1821)	3X969	https://www.catalogueoflife.org/data/taxon/3X969	Amoroso, V. B., Mohagan, A. B., Coritico, F. P., Lagunday, N. E., Yorong, A. P., Colong, R. D., & Ponce, R. G. (2018). Avifaunal assemblage in the expansion sites of the Mt. Hamiguitan range wildlife sanctuary, Mindanao, Philippines. Nature Conservation Research. __________ _____, 3(S2), 103-109.	https://doi.org/10.24189/ncr.2018.069
MOBIOS-000247	MaterialCitation	MOBIOS-000247	present	Amoroso, V. B., Mohagan, A. B., Coritico, F. P., Lagunday, N. E., Yorong, A. P., Colong, R. D., & Ponce, R. G. (2018). Avifaunal assemblage in the expansion sites of the Mt. Hamiguitan range wildlife sanctuary, Mindanao, Philippines. Nature Conservation Research. __________ _____, 3(S2), 103-109.	2016/2018	ASIA	PH	Davao	Davao Oriental	San Isidro/Mati/Governor Generoso	Mount Hamiguitan	6.7083	126.091	EPSG:4326		Amoroso et al.	Nectarinia jugularis	Animalia	Chordata	Aves	Nectariniidae	Nectarinia	jugularis	species	(Linnaeus, 1766)	Accepted	species	(Linnaeus, 1766)	5Z75C	https://www.catalogueoflife.org/data/taxon/5Z75C	Amoroso, V. B., Mohagan, A. B., Coritico, F. P., Lagunday, N. E., Yorong, A. P., Colong, R. D., & Ponce, R. G. (2018). Avifaunal assemblage in the expansion sites of the Mt. Hamiguitan range wildlife sanctuary, Mindanao, Philippines. Nature Conservation Research. __________ _____, 3(S2), 103-109.	https://doi.org/10.24189/ncr.2018.069
MOBIOS-000248	MaterialCitation	MOBIOS-000248	present	Amoroso, V. B., Mohagan, A. B., Coritico, F. P., Lagunday, N. E., Yorong, A. P., Colong, R. D., & Ponce, R. G. (2018). Avifaunal assemblage in the expansion sites of the Mt. Hamiguitan range wildlife sanctuary, Mindanao, Philippines. Nature Conservation Research. __________ _____, 3(S2), 103-109.	2016/2018	ASIA	PH	Davao	Davao Oriental	San Isidro/Mati/Governor Generoso	Mount Hamiguitan	6.7886	126.123	EPSG:4326		Amoroso et al.	Nectarinia jugularis	Animalia	Chordata	Aves	Nectariniidae	Nectarinia	jugularis	species	(Linnaeus, 1766)	Accepted	species	(Linnaeus, 1766)	5Z75C	https://www.catalogueoflife.org/data/taxon/5Z75C	Amoroso, V. B., Mohagan, A. B., Coritico, F. P., Lagunday, N. E., Yorong, A. P., Colong, R. D., & Ponce, R. G. (2018). Avifaunal assemblage in the expansion sites of the Mt. Hamiguitan range wildlife sanctuary, Mindanao, Philippines. Nature Conservation Research. __________ _____, 3(S2), 103-109.	https://doi.org/10.24189/ncr.2018.069
MOBIOS-000249	MaterialCitation	MOBIOS-000249	present	Amoroso, V. B., Mohagan, A. B., Coritico, F. P., Lagunday, N. E., Yorong, A. P., Colong, R. D., & Ponce, R. G. (2018). Avifaunal assemblage in the expansion sites of the Mt. Hamiguitan range wildlife sanctuary, Mindanao, Philippines. Nature Conservation Research. __________ _____, 3(S2), 103-109.	2016/2018	ASIA	PH	Davao	Davao Oriental	San Isidro/Mati/Governor Generoso	Mount Hamiguitan	6.5757	126.133	EPSG:4326		Amoroso et al.	Nectarinia jugularis	Animalia	Chordata	Aves	Nectariniidae	Nectarinia	jugularis	species	(Linnaeus, 1766)	Accepted	species	(Linnaeus, 1766)	5Z75C	https://www.catalogueoflife.org/data/taxon/5Z75C	Amoroso, V. B., Mohagan, A. B., Coritico, F. P., Lagunday, N. E., Yorong, A. P., Colong, R. D., & Ponce, R. G. (2018). Avifaunal assemblage in the expansion sites of the Mt. Hamiguitan range wildlife sanctuary, Mindanao, Philippines. Nature Conservation Research. __________ _____, 3(S2), 103-109.	https://doi.org/10.24189/ncr.2018.069
MOBIOS-000250	MaterialCitation	MOBIOS-000250	present	Amoroso, V. B., Mohagan, A. B., Coritico, F. P., Lagunday, N. E., Yorong, A. P., Colong, R. D., & Ponce, R. G. (2018). Avifaunal assemblage in the expansion sites of the Mt. Hamiguitan range wildlife sanctuary, Mindanao, Philippines. Nature Conservation Research. __________ _____, 3(S2), 103-109.	2016/2018	ASIA	PH	Davao	Davao Oriental	San Isidro/Mati/Governor Generoso	Mount Hamiguitan	6.7083	126.091	EPSG:4326		Amoroso et al.	Nisaetus pinskeri	Animalia	Chordata	Aves	Accipitridae	Nisaetus	pinskeri	species	(Preleuthner & Gamauf, 1998)	Accepted	species	(Preleuthner & Gamauf, 1998)	47J2T	https://www.catalogueoflife.org/data/taxon/47J2T	Amoroso, V. B., Mohagan, A. B., Coritico, F. P., Lagunday, N. E., Yorong, A. P., Colong, R. D., & Ponce, R. G. (2018). Avifaunal assemblage in the expansion sites of the Mt. Hamiguitan range wildlife sanctuary, Mindanao, Philippines. Nature Conservation Research. __________ _____, 3(S2), 103-109.	https://doi.org/10.24189/ncr.2018.069
MOBIOS-000251	MaterialCitation	MOBIOS-000251	present	Amoroso, V. B., Mohagan, A. B., Coritico, F. P., Lagunday, N. E., Yorong, A. P., Colong, R. D., & Ponce, R. G. (2018). Avifaunal assemblage in the expansion sites of the Mt. Hamiguitan range wildlife sanctuary, Mindanao, Philippines. Nature Conservation Research. __________ _____, 3(S2), 103-109.	2016/2018	ASIA	PH	Davao	Davao Oriental	San Isidro/Mati/Governor Generoso	Mount Hamiguitan	6.7083	126.091	EPSG:4326		Amoroso et al.	Pachycephala philippinensis	Animalia	Chordata	Aves	Pachycephalidae	Pachycephala	philippinensis	species	(Walden, 1872)	Accepted	species	(Walden, 1872)	4BQDC	https://www.catalogueoflife.org/data/taxon/4BQDC	Amoroso, V. B., Mohagan, A. B., Coritico, F. P., Lagunday, N. E., Yorong, A. P., Colong, R. D., & Ponce, R. G. (2018). Avifaunal assemblage in the expansion sites of the Mt. Hamiguitan range wildlife sanctuary, Mindanao, Philippines. Nature Conservation Research. __________ _____, 3(S2), 103-109.	https://doi.org/10.24189/ncr.2018.069
MOBIOS-000252	MaterialCitation	MOBIOS-000252	present	Amoroso, V. B., Mohagan, A. B., Coritico, F. P., Lagunday, N. E., Yorong, A. P., Colong, R. D., & Ponce, R. G. (2018). Avifaunal assemblage in the expansion sites of the Mt. Hamiguitan range wildlife sanctuary, Mindanao, Philippines. Nature Conservation Research. __________ _____, 3(S2), 103-109.	2016/2018	ASIA	PH	Davao	Davao Oriental	San Isidro/Mati/Governor Generoso	Mount Hamiguitan	6.7083	126.091	EPSG:4326		Amoroso et al.	Penelopides affinis	Animalia	Chordata	Aves	Bucerotidae	Penelopides	affinis	species	Tweeddale, 1877	Accepted	species	Tweeddale, 1877	76GSM	https://www.catalogueoflife.org/data/taxon/76GSM	Amoroso, V. B., Mohagan, A. B., Coritico, F. P., Lagunday, N. E., Yorong, A. P., Colong, R. D., & Ponce, R. G. (2018). Avifaunal assemblage in the expansion sites of the Mt. Hamiguitan range wildlife sanctuary, Mindanao, Philippines. Nature Conservation Research. __________ _____, 3(S2), 103-109.	https://doi.org/10.24189/ncr.2018.069
MOBIOS-000253	MaterialCitation	MOBIOS-000253	present	Amoroso, V. B., Mohagan, A. B., Coritico, F. P., Lagunday, N. E., Yorong, A. P., Colong, R. D., & Ponce, R. G. (2018). Avifaunal assemblage in the expansion sites of the Mt. Hamiguitan range wildlife sanctuary, Mindanao, Philippines. Nature Conservation Research. __________ _____, 3(S2), 103-109.	2016/2018	ASIA	PH	Davao	Davao Oriental	San Isidro/Mati/Governor Generoso	Mount Hamiguitan	6.7886	126.123	EPSG:4326		Amoroso et al.	Penelopides affinis	Animalia	Chordata	Aves	Bucerotidae	Penelopides	affinis	species	Tweeddale, 1877	Accepted	species	Tweeddale, 1877	76GSM	https://www.catalogueoflife.org/data/taxon/76GSM	Amoroso, V. B., Mohagan, A. B., Coritico, F. P., Lagunday, N. E., Yorong, A. P., Colong, R. D., & Ponce, R. G. (2018). Avifaunal assemblage in the expansion sites of the Mt. Hamiguitan range wildlife sanctuary, Mindanao, Philippines. Nature Conservation Research. __________ _____, 3(S2), 103-109.	https://doi.org/10.24189/ncr.2018.069
MOBIOS-000254	MaterialCitation	MOBIOS-000254	present	Amoroso, V. B., Mohagan, A. B., Coritico, F. P., Lagunday, N. E., Yorong, A. P., Colong, R. D., & Ponce, R. G. (2018). Avifaunal assemblage in the expansion sites of the Mt. Hamiguitan range wildlife sanctuary, Mindanao, Philippines. Nature Conservation Research. __________ _____, 3(S2), 103-109.	2016/2018	ASIA	PH	Davao	Davao Oriental	San Isidro/Mati/Governor Generoso	Mount Hamiguitan	6.5757	126.133	EPSG:4326		Amoroso et al.	Penelopides affinis	Animalia	Chordata	Aves	Bucerotidae	Penelopides	affinis	species	Tweeddale, 1877	Accepted	species	Tweeddale, 1877	76GSM	https://www.catalogueoflife.org/data/taxon/76GSM	Amoroso, V. B., Mohagan, A. B., Coritico, F. P., Lagunday, N. E., Yorong, A. P., Colong, R. D., & Ponce, R. G. (2018). Avifaunal assemblage in the expansion sites of the Mt. Hamiguitan range wildlife sanctuary, Mindanao, Philippines. Nature Conservation Research. __________ _____, 3(S2), 103-109.	https://doi.org/10.24189/ncr.2018.069
MOBIOS-000255	MaterialCitation	MOBIOS-000255	present	Amoroso, V. B., Mohagan, A. B., Coritico, F. P., Lagunday, N. E., Yorong, A. P., Colong, R. D., & Ponce, R. G. (2018). Avifaunal assemblage in the expansion sites of the Mt. Hamiguitan range wildlife sanctuary, Mindanao, Philippines. Nature Conservation Research. __________ _____, 3(S2), 103-109.	2016/2018	ASIA	PH	Davao	Davao Oriental	San Isidro/Mati/Governor Generoso	Mount Hamiguitan	6.5757	126.133	EPSG:4326		Amoroso et al.	Pernis steerei	Animalia	Chordata	Aves	Accipitridae	Pernis	steerei	species	W. L. Sclater, 1919	Accepted	species	W. L. Sclater, 1919	4F6Z5	https://www.catalogueoflife.org/data/taxon/4F6Z5	Amoroso, V. B., Mohagan, A. B., Coritico, F. P., Lagunday, N. E., Yorong, A. P., Colong, R. D., & Ponce, R. G. (2018). Avifaunal assemblage in the expansion sites of the Mt. Hamiguitan range wildlife sanctuary, Mindanao, Philippines. Nature Conservation Research. __________ _____, 3(S2), 103-109.	https://doi.org/10.24189/ncr.2018.069
MOBIOS-000256	MaterialCitation	MOBIOS-000256	present	Amoroso, V. B., Mohagan, A. B., Coritico, F. P., Lagunday, N. E., Yorong, A. P., Colong, R. D., & Ponce, R. G. (2018). Avifaunal assemblage in the expansion sites of the Mt. Hamiguitan range wildlife sanctuary, Mindanao, Philippines. Nature Conservation Research. __________ _____, 3(S2), 103-109.	2016/2018	ASIA	PH	Davao	Davao Oriental	San Isidro/Mati/Governor Generoso	Mount Hamiguitan	6.7886	126.123	EPSG:4326		Amoroso et al.	Phapitreron amethystinus	Animalia	Chordata	Aves	Columbidae	Phapitreron	amethystinus	species	Bonaparte, 1855	Accepted	species	Bonaparte, 1855	7792L	https://www.catalogueoflife.org/data/taxon/7792L	Amoroso, V. B., Mohagan, A. B., Coritico, F. P., Lagunday, N. E., Yorong, A. P., Colong, R. D., & Ponce, R. G. (2018). Avifaunal assemblage in the expansion sites of the Mt. Hamiguitan range wildlife sanctuary, Mindanao, Philippines. Nature Conservation Research. __________ _____, 3(S2), 103-109.	https://doi.org/10.24189/ncr.2018.069
MOBIOS-000257	MaterialCitation	MOBIOS-000257	present	Amoroso, V. B., Mohagan, A. B., Coritico, F. P., Lagunday, N. E., Yorong, A. P., Colong, R. D., & Ponce, R. G. (2018). Avifaunal assemblage in the expansion sites of the Mt. Hamiguitan range wildlife sanctuary, Mindanao, Philippines. Nature Conservation Research. __________ _____, 3(S2), 103-109.	2016/2018	ASIA	PH	Davao	Davao Oriental	San Isidro/Mati/Governor Generoso	Mount Hamiguitan	6.5189	126.094	EPSG:4326		Amoroso et al.	Phapitreron amethystinus	Animalia	Chordata	Aves	Columbidae	Phapitreron	amethystinus	species	Bonaparte, 1855	Accepted	species	Bonaparte, 1855	7792L	https://www.catalogueoflife.org/data/taxon/7792L	Amoroso, V. B., Mohagan, A. B., Coritico, F. P., Lagunday, N. E., Yorong, A. P., Colong, R. D., & Ponce, R. G. (2018). Avifaunal assemblage in the expansion sites of the Mt. Hamiguitan range wildlife sanctuary, Mindanao, Philippines. Nature Conservation Research. __________ _____, 3(S2), 103-109.	https://doi.org/10.24189/ncr.2018.069
MOBIOS-000258	MaterialCitation	MOBIOS-000258	present	Amoroso, V. B., Mohagan, A. B., Coritico, F. P., Lagunday, N. E., Yorong, A. P., Colong, R. D., & Ponce, R. G. (2018). Avifaunal assemblage in the expansion sites of the Mt. Hamiguitan range wildlife sanctuary, Mindanao, Philippines. Nature Conservation Research. __________ _____, 3(S2), 103-109.	2016/2018	ASIA	PH	Davao	Davao Oriental	San Isidro/Mati/Governor Generoso	Mount Hamiguitan	6.7083	126.091	EPSG:4326		Amoroso et al.	Phapitreron amethystinus	Animalia	Chordata	Aves	Columbidae	Phapitreron	amethystinus	species	Bonaparte, 1855	Accepted	species	Bonaparte, 1855	7792L	https://www.catalogueoflife.org/data/taxon/7792L	Amoroso, V. B., Mohagan, A. B., Coritico, F. P., Lagunday, N. E., Yorong, A. P., Colong, R. D., & Ponce, R. G. (2018). Avifaunal assemblage in the expansion sites of the Mt. Hamiguitan range wildlife sanctuary, Mindanao, Philippines. Nature Conservation Research. __________ _____, 3(S2), 103-109.	https://doi.org/10.24189/ncr.2018.069
MOBIOS-000259	MaterialCitation	MOBIOS-000259	present	Amoroso, V. B., Mohagan, A. B., Coritico, F. P., Lagunday, N. E., Yorong, A. P., Colong, R. D., & Ponce, R. G. (2018). Avifaunal assemblage in the expansion sites of the Mt. Hamiguitan range wildlife sanctuary, Mindanao, Philippines. Nature Conservation Research. __________ _____, 3(S2), 103-109.	2016/2018	ASIA	PH	Davao	Davao Oriental	San Isidro/Mati/Governor Generoso	Mount Hamiguitan	6.5189	126.094	EPSG:4326		Amoroso et al.	Phapitreron leucotis	Animalia	Chordata	Aves	Columbidae	Phapitreron	leucotis	species	(Temminck, 1823)	Accepted	species	(Temminck, 1823)	76WQM	https://www.catalogueoflife.org/data/taxon/76WQM	Amoroso, V. B., Mohagan, A. B., Coritico, F. P., Lagunday, N. E., Yorong, A. P., Colong, R. D., & Ponce, R. G. (2018). Avifaunal assemblage in the expansion sites of the Mt. Hamiguitan range wildlife sanctuary, Mindanao, Philippines. Nature Conservation Research. __________ _____, 3(S2), 103-109.	https://doi.org/10.24189/ncr.2018.069
MOBIOS-000260	MaterialCitation	MOBIOS-000260	present	Amoroso, V. B., Mohagan, A. B., Coritico, F. P., Lagunday, N. E., Yorong, A. P., Colong, R. D., & Ponce, R. G. (2018). Avifaunal assemblage in the expansion sites of the Mt. Hamiguitan range wildlife sanctuary, Mindanao, Philippines. Nature Conservation Research. __________ _____, 3(S2), 103-109.	2016/2018	ASIA	PH	Davao	Davao Oriental	San Isidro/Mati/Governor Generoso	Mount Hamiguitan	6.7083	126.091	EPSG:4326		Amoroso et al.	Phapitreron leucotis	Animalia	Chordata	Aves	Columbidae	Phapitreron	leucotis	species	(Temminck, 1823)	Accepted	species	(Temminck, 1823)	76WQM	https://www.catalogueoflife.org/data/taxon/76WQM	Amoroso, V. B., Mohagan, A. B., Coritico, F. P., Lagunday, N. E., Yorong, A. P., Colong, R. D., & Ponce, R. G. (2018). Avifaunal assemblage in the expansion sites of the Mt. Hamiguitan range wildlife sanctuary, Mindanao, Philippines. Nature Conservation Research. __________ _____, 3(S2), 103-109.	https://doi.org/10.24189/ncr.2018.069
MOBIOS-000261	MaterialCitation	MOBIOS-000261	present	Amoroso, V. B., Mohagan, A. B., Coritico, F. P., Lagunday, N. E., Yorong, A. P., Colong, R. D., & Ponce, R. G. (2018). Avifaunal assemblage in the expansion sites of the Mt. Hamiguitan range wildlife sanctuary, Mindanao, Philippines. Nature Conservation Research. __________ _____, 3(S2), 103-109.	2016/2018	ASIA	PH	Davao	Davao Oriental	San Isidro/Mati/Governor Generoso	Mount Hamiguitan	6.7886	126.123	EPSG:4326		Amoroso et al.	Phapitreron leucotis	Animalia	Chordata	Aves	Columbidae	Phapitreron	leucotis	species	(Temminck, 1823)	Accepted	species	(Temminck, 1823)	76WQM	https://www.catalogueoflife.org/data/taxon/76WQM	Amoroso, V. B., Mohagan, A. B., Coritico, F. P., Lagunday, N. E., Yorong, A. P., Colong, R. D., & Ponce, R. G. (2018). Avifaunal assemblage in the expansion sites of the Mt. Hamiguitan range wildlife sanctuary, Mindanao, Philippines. Nature Conservation Research. __________ _____, 3(S2), 103-109.	https://doi.org/10.24189/ncr.2018.069
MOBIOS-000262	MaterialCitation	MOBIOS-000262	present	Amoroso, V. B., Mohagan, A. B., Coritico, F. P., Lagunday, N. E., Yorong, A. P., Colong, R. D., & Ponce, R. G. (2018). Avifaunal assemblage in the expansion sites of the Mt. Hamiguitan range wildlife sanctuary, Mindanao, Philippines. Nature Conservation Research. __________ _____, 3(S2), 103-109.	2016/2018	ASIA	PH	Davao	Davao Oriental	San Isidro/Mati/Governor Generoso	Mount Hamiguitan	6.5757	126.133	EPSG:4326		Amoroso et al.	Phapitreron leucotis	Animalia	Chordata	Aves	Columbidae	Phapitreron	leucotis	species	(Temminck, 1823)	Accepted	species	(Temminck, 1823)	76WQM	https://www.catalogueoflife.org/data/taxon/76WQM	Amoroso, V. B., Mohagan, A. B., Coritico, F. P., Lagunday, N. E., Yorong, A. P., Colong, R. D., & Ponce, R. G. (2018). Avifaunal assemblage in the expansion sites of the Mt. Hamiguitan range wildlife sanctuary, Mindanao, Philippines. Nature Conservation Research. __________ _____, 3(S2), 103-109.	https://doi.org/10.24189/ncr.2018.069
MOBIOS-000263	MaterialCitation	MOBIOS-000263	present	Amoroso, V. B., Mohagan, A. B., Coritico, F. P., Lagunday, N. E., Yorong, A. P., Colong, R. D., & Ponce, R. G. (2018). Avifaunal assemblage in the expansion sites of the Mt. Hamiguitan range wildlife sanctuary, Mindanao, Philippines. Nature Conservation Research. __________ _____, 3(S2), 103-109.	2016/2018	ASIA	PH	Davao	Davao Oriental	San Isidro/Mati/Governor Generoso	Mount Hamiguitan	6.5757	126.133	EPSG:4326		Amoroso et al.	Phylloscopus borealis	Animalia	Chordata	Aves	Phylloscopidae	Phylloscopus	borealis	species	(J. H. Blasius, 1858)	Accepted	species	(J. H. Blasius, 1858)	77FNW	https://www.catalogueoflife.org/data/taxon/77FNW	Amoroso, V. B., Mohagan, A. B., Coritico, F. P., Lagunday, N. E., Yorong, A. P., Colong, R. D., & Ponce, R. G. (2018). Avifaunal assemblage in the expansion sites of the Mt. Hamiguitan range wildlife sanctuary, Mindanao, Philippines. Nature Conservation Research. __________ _____, 3(S2), 103-109.	https://doi.org/10.24189/ncr.2018.069
MOBIOS-000264	MaterialCitation	MOBIOS-000264	present	Amoroso, V. B., Mohagan, A. B., Coritico, F. P., Lagunday, N. E., Yorong, A. P., Colong, R. D., & Ponce, R. G. (2018). Avifaunal assemblage in the expansion sites of the Mt. Hamiguitan range wildlife sanctuary, Mindanao, Philippines. Nature Conservation Research. __________ _____, 3(S2), 103-109.	2016/2018	ASIA	PH	Davao	Davao Oriental	San Isidro/Mati/Governor Generoso	Mount Hamiguitan	6.7083	126.091	EPSG:4326		Amoroso et al.	Phylloscopus olivaceus	Animalia	Chordata	Aves	Phylloscopidae	Phylloscopus	olivaceus	species	(Moseley, 1891)	Accepted	species	(Moseley, 1891)	77FMS	https://www.catalogueoflife.org/data/taxon/77FMS	Amoroso, V. B., Mohagan, A. B., Coritico, F. P., Lagunday, N. E., Yorong, A. P., Colong, R. D., & Ponce, R. G. (2018). Avifaunal assemblage in the expansion sites of the Mt. Hamiguitan range wildlife sanctuary, Mindanao, Philippines. Nature Conservation Research. __________ _____, 3(S2), 103-109.	https://doi.org/10.24189/ncr.2018.069
MOBIOS-000265	MaterialCitation	MOBIOS-000265	present	Amoroso, V. B., Mohagan, A. B., Coritico, F. P., Lagunday, N. E., Yorong, A. P., Colong, R. D., & Ponce, R. G. (2018). Avifaunal assemblage in the expansion sites of the Mt. Hamiguitan range wildlife sanctuary, Mindanao, Philippines. Nature Conservation Research. __________ _____, 3(S2), 103-109.	2016/2018	ASIA	PH	Davao	Davao Oriental	San Isidro/Mati/Governor Generoso	Mount Hamiguitan	6.7083	126.091	EPSG:4326		Amoroso et al.	Pycnonotus goiavier	Animalia	Chordata	Aves	Pycnonotidae	Pycnonotus	goiavier	species	(Scopoli, 1786)	Accepted	species	(Scopoli, 1786)	4QMML	https://www.catalogueoflife.org/data/taxon/4QMML	Amoroso, V. B., Mohagan, A. B., Coritico, F. P., Lagunday, N. E., Yorong, A. P., Colong, R. D., & Ponce, R. G. (2018). Avifaunal assemblage in the expansion sites of the Mt. Hamiguitan range wildlife sanctuary, Mindanao, Philippines. Nature Conservation Research. __________ _____, 3(S2), 103-109.	https://doi.org/10.24189/ncr.2018.069
MOBIOS-000266	MaterialCitation	MOBIOS-000266	present	Amoroso, V. B., Mohagan, A. B., Coritico, F. P., Lagunday, N. E., Yorong, A. P., Colong, R. D., & Ponce, R. G. (2018). Avifaunal assemblage in the expansion sites of the Mt. Hamiguitan range wildlife sanctuary, Mindanao, Philippines. Nature Conservation Research. __________ _____, 3(S2), 103-109.	2016/2018	ASIA	PH	Davao	Davao Oriental	San Isidro/Mati/Governor Generoso	Mount Hamiguitan	6.5757	126.133	EPSG:4326		Amoroso et al.	Pycnonotus urostictus	Animalia	Chordata	Aves	Pycnonotidae	Pycnonotus	urostictus	species	(Salvadori, 1870)	Accepted	species	(Salvadori, 1870)	4QMNC	https://www.catalogueoflife.org/data/taxon/4QMNC	Amoroso, V. B., Mohagan, A. B., Coritico, F. P., Lagunday, N. E., Yorong, A. P., Colong, R. D., & Ponce, R. G. (2018). Avifaunal assemblage in the expansion sites of the Mt. Hamiguitan range wildlife sanctuary, Mindanao, Philippines. Nature Conservation Research. __________ _____, 3(S2), 103-109.	https://doi.org/10.24189/ncr.2018.069
MOBIOS-000267	MaterialCitation	MOBIOS-000267	present	Amoroso, V. B., Mohagan, A. B., Coritico, F. P., Lagunday, N. E., Yorong, A. P., Colong, R. D., & Ponce, R. G. (2018). Avifaunal assemblage in the expansion sites of the Mt. Hamiguitan range wildlife sanctuary, Mindanao, Philippines. Nature Conservation Research. __________ _____, 3(S2), 103-109.	2016/2018	ASIA	PH	Davao	Davao Oriental	San Isidro/Mati/Governor Generoso	Mount Hamiguitan	6.5189	126.094	EPSG:4326		Amoroso et al.	Pycnonotus urostictus	Animalia	Chordata	Aves	Pycnonotidae	Pycnonotus	urostictus	species	(Salvadori, 1870)	Accepted	species	(Salvadori, 1870)	4QMNC	https://www.catalogueoflife.org/data/taxon/4QMNC	Amoroso, V. B., Mohagan, A. B., Coritico, F. P., Lagunday, N. E., Yorong, A. P., Colong, R. D., & Ponce, R. G. (2018). Avifaunal assemblage in the expansion sites of the Mt. Hamiguitan range wildlife sanctuary, Mindanao, Philippines. Nature Conservation Research. __________ _____, 3(S2), 103-109.	https://doi.org/10.24189/ncr.2018.069
MOBIOS-000268	MaterialCitation	MOBIOS-000268	present	Amoroso, V. B., Mohagan, A. B., Coritico, F. P., Lagunday, N. E., Yorong, A. P., Colong, R. D., & Ponce, R. G. (2018). Avifaunal assemblage in the expansion sites of the Mt. Hamiguitan range wildlife sanctuary, Mindanao, Philippines. Nature Conservation Research. __________ _____, 3(S2), 103-109.	2016/2018	ASIA	PH	Davao	Davao Oriental	San Isidro/Mati/Governor Generoso	Mount Hamiguitan	6.7083	126.091	EPSG:4326		Amoroso et al.	Pycnonotus urostictus	Animalia	Chordata	Aves	Pycnonotidae	Pycnonotus	urostictus	species	(Salvadori, 1870)	Accepted	species	(Salvadori, 1870)	4QMNC	https://www.catalogueoflife.org/data/taxon/4QMNC	Amoroso, V. B., Mohagan, A. B., Coritico, F. P., Lagunday, N. E., Yorong, A. P., Colong, R. D., & Ponce, R. G. (2018). Avifaunal assemblage in the expansion sites of the Mt. Hamiguitan range wildlife sanctuary, Mindanao, Philippines. Nature Conservation Research. __________ _____, 3(S2), 103-109.	https://doi.org/10.24189/ncr.2018.069
MOBIOS-000269	MaterialCitation	MOBIOS-000269	present	Amoroso, V. B., Mohagan, A. B., Coritico, F. P., Lagunday, N. E., Yorong, A. P., Colong, R. D., & Ponce, R. G. (2018). Avifaunal assemblage in the expansion sites of the Mt. Hamiguitan range wildlife sanctuary, Mindanao, Philippines. Nature Conservation Research. __________ _____, 3(S2), 103-109.	2016/2018	ASIA	PH	Davao	Davao Oriental	San Isidro/Mati/Governor Generoso	Mount Hamiguitan	6.7886	126.123	EPSG:4326		Amoroso et al.	Rhinomyias ruficauda	Animalia	Chordata	Aves	Muscicapidae	Rhinomyias	ruficauda	species	(Sharpe, 1877)	Accepted	species	(Sharpe, 1877)	6X5PB	https://www.catalogueoflife.org/data/taxon/6X5PB	Amoroso, V. B., Mohagan, A. B., Coritico, F. P., Lagunday, N. E., Yorong, A. P., Colong, R. D., & Ponce, R. G. (2018). Avifaunal assemblage in the expansion sites of the Mt. Hamiguitan range wildlife sanctuary, Mindanao, Philippines. Nature Conservation Research. __________ _____, 3(S2), 103-109.	https://doi.org/10.24189/ncr.2018.069
MOBIOS-000270	MaterialCitation	MOBIOS-000270	present	Amoroso, V. B., Mohagan, A. B., Coritico, F. P., Lagunday, N. E., Yorong, A. P., Colong, R. D., & Ponce, R. G. (2018). Avifaunal assemblage in the expansion sites of the Mt. Hamiguitan range wildlife sanctuary, Mindanao, Philippines. Nature Conservation Research. __________ _____, 3(S2), 103-109.	2016/2018	ASIA	PH	Davao	Davao Oriental	San Isidro/Mati/Governor Generoso	Mount Hamiguitan	6.5189	126.094	EPSG:4326		Amoroso et al.	Sarcops calvus	Animalia	Chordata	Aves	Sturnidae	Sarcops	calvus	species	(Linnaeus, 1766)	Accepted	species	(Linnaeus, 1766)	6XN5H	https://www.catalogueoflife.org/data/taxon/6XN5H	Amoroso, V. B., Mohagan, A. B., Coritico, F. P., Lagunday, N. E., Yorong, A. P., Colong, R. D., & Ponce, R. G. (2018). Avifaunal assemblage in the expansion sites of the Mt. Hamiguitan range wildlife sanctuary, Mindanao, Philippines. Nature Conservation Research. __________ _____, 3(S2), 103-109.	https://doi.org/10.24189/ncr.2018.069
MOBIOS-000271	MaterialCitation	MOBIOS-000271	present	Amoroso, V. B., Mohagan, A. B., Coritico, F. P., Lagunday, N. E., Yorong, A. P., Colong, R. D., & Ponce, R. G. (2018). Avifaunal assemblage in the expansion sites of the Mt. Hamiguitan range wildlife sanctuary, Mindanao, Philippines. Nature Conservation Research. __________ _____, 3(S2), 103-109.	2016/2018	ASIA	PH	Davao	Davao Oriental	San Isidro/Mati/Governor Generoso	Mount Hamiguitan	6.7083	126.091	EPSG:4326		Amoroso et al.	Spilornis cheela	Animalia	Chordata	Aves	Accipitridae	Spilornis	cheela	species	(Latham, 1790)	Accepted	species	(Latham, 1790)	4Z4FM	https://www.catalogueoflife.org/data/taxon/4Z4FM	Amoroso, V. B., Mohagan, A. B., Coritico, F. P., Lagunday, N. E., Yorong, A. P., Colong, R. D., & Ponce, R. G. (2018). Avifaunal assemblage in the expansion sites of the Mt. Hamiguitan range wildlife sanctuary, Mindanao, Philippines. Nature Conservation Research. __________ _____, 3(S2), 103-109.	https://doi.org/10.24189/ncr.2018.069
MOBIOS-000272	MaterialCitation	MOBIOS-000272	present	Amoroso, V. B., Mohagan, A. B., Coritico, F. P., Lagunday, N. E., Yorong, A. P., Colong, R. D., & Ponce, R. G. (2018). Avifaunal assemblage in the expansion sites of the Mt. Hamiguitan range wildlife sanctuary, Mindanao, Philippines. Nature Conservation Research. __________ _____, 3(S2), 103-109.	2016/2018	ASIA	PH	Davao	Davao Oriental	San Isidro/Mati/Governor Generoso	Mount Hamiguitan	6.5757	126.133	EPSG:4326		Amoroso et al.	Todiramphus chloris	Animalia	Chordata	Aves	Alcedinidae	Todiramphus	chloris	species	(Boddaert, 1783)	Accepted	species	(Boddaert, 1783)	7CFTZ	https://www.catalogueoflife.org/data/taxon/7CFTZ	Amoroso, V. B., Mohagan, A. B., Coritico, F. P., Lagunday, N. E., Yorong, A. P., Colong, R. D., & Ponce, R. G. (2018). Avifaunal assemblage in the expansion sites of the Mt. Hamiguitan range wildlife sanctuary, Mindanao, Philippines. Nature Conservation Research. __________ _____, 3(S2), 103-109.	https://doi.org/10.24189/ncr.2018.069
MOBIOS-000273	MaterialCitation	MOBIOS-000273	present	Amoroso, V., Mohagan, A., Coritico, F., Laraga, S., Lagunday, N., Domingo, K. L., ... & Ponce, R. (2019). Status of mammals in the expansion sites of the Mt. Hamiguitan range wildlife sanctuary, Mindanao, Philippines. Journal of Environmental Science and Management, 22(2).	2016/2018	ASIA	PH	Davao	Davao Oriental	San Isidro/Mati/Governor Generoso	Mount Hamiguitan	6.74	126.182	EPSG:4326		Amoroso et al.	Bullimus bagobus	Animalia	Chordata	Mammalia	Muridae	Bullimus	bagobus	species	Mearns, 1905	Accepted	species	Mearns, 1905	693VG	https://www.catalogueoflife.org/data/taxon/693VG	Amoroso, V., Mohagan, A., Coritico, F., Laraga, S., Lagunday, N., Domingo, K. L., ... & Ponce, R. (2019). Status of mammals in the expansion sites of the Mt. Hamiguitan range wildlife sanctuary, Mindanao, Philippines. Journal of Environmental Science and Management, 22(2).	https://doi.org/10.47125/jesam/2019_2/02
MOBIOS-000274	MaterialCitation	MOBIOS-000274	present	Amoroso, V., Mohagan, A., Coritico, F., Laraga, S., Lagunday, N., Domingo, K. L., ... & Ponce, R. (2019). Status of mammals in the expansion sites of the Mt. Hamiguitan range wildlife sanctuary, Mindanao, Philippines. Journal of Environmental Science and Management, 22(2).	2016/2018	ASIA	PH	Davao	Davao Oriental	San Isidro/Mati/Governor Generoso	Mount Hamiguitan	6.74	126.182	EPSG:4326		Amoroso et al.	Cervus mariannus	Animalia	Chordata	Mammalia	Cervidae	Cervus	mariannus	species	Desmarest, 1822	Synonym	species	Desmarest, 1822	4TQSJ	https://www.catalogueoflife.org/data/taxon/4TQSJ	Amoroso, V., Mohagan, A., Coritico, F., Laraga, S., Lagunday, N., Domingo, K. L., ... & Ponce, R. (2019). Status of mammals in the expansion sites of the Mt. Hamiguitan range wildlife sanctuary, Mindanao, Philippines. Journal of Environmental Science and Management, 22(2).	https://doi.org/10.47125/jesam/2019_2/02
MOBIOS-000275	MaterialCitation	MOBIOS-000275	present	Amoroso, V., Mohagan, A., Coritico, F., Laraga, S., Lagunday, N., Domingo, K. L., ... & Ponce, R. (2019). Status of mammals in the expansion sites of the Mt. Hamiguitan range wildlife sanctuary, Mindanao, Philippines. Journal of Environmental Science and Management, 22(2).	2016/2018	ASIA	PH	Davao	Davao Oriental	San Isidro/Mati/Governor Generoso	Mount Hamiguitan	6.74	126.182	EPSG:4326		Amoroso et al.	Cynopterus brachyotis	Animalia	Chordata	Mammalia	Pteropodidae	Cynopterus	brachyotis	species	(Müller, 1838)	Accepted	species	(Müller, 1838)	6C88T	https://www.catalogueoflife.org/data/taxon/6C88T	Amoroso, V., Mohagan, A., Coritico, F., Laraga, S., Lagunday, N., Domingo, K. L., ... & Ponce, R. (2019). Status of mammals in the expansion sites of the Mt. Hamiguitan range wildlife sanctuary, Mindanao, Philippines. Journal of Environmental Science and Management, 22(2).	https://doi.org/10.47125/jesam/2019_2/02
MOBIOS-000276	MaterialCitation	MOBIOS-000276	present	Amoroso, V., Mohagan, A., Coritico, F., Laraga, S., Lagunday, N., Domingo, K. L., ... & Ponce, R. (2019). Status of mammals in the expansion sites of the Mt. Hamiguitan range wildlife sanctuary, Mindanao, Philippines. Journal of Environmental Science and Management, 22(2).	2016/2018	ASIA	PH	Davao	Davao Oriental	San Isidro/Mati/Governor Generoso	Mount Hamiguitan	6.74	126.182	EPSG:4326		Amoroso et al.	Haplonycteris fischeri	Animalia	Chordata	Mammalia	Pteropodidae	Haplonycteris	fischeri	species	Lawrence, 1939	Accepted	species	Lawrence, 1939	6LCRF	https://www.catalogueoflife.org/data/taxon/6LCRF	Amoroso, V., Mohagan, A., Coritico, F., Laraga, S., Lagunday, N., Domingo, K. L., ... & Ponce, R. (2019). Status of mammals in the expansion sites of the Mt. Hamiguitan range wildlife sanctuary, Mindanao, Philippines. Journal of Environmental Science and Management, 22(2).	https://doi.org/10.47125/jesam/2019_2/02
MOBIOS-000277	MaterialCitation	MOBIOS-000277	present	Amoroso, V., Mohagan, A., Coritico, F., Laraga, S., Lagunday, N., Domingo, K. L., ... & Ponce, R. (2019). Status of mammals in the expansion sites of the Mt. Hamiguitan range wildlife sanctuary, Mindanao, Philippines. Journal of Environmental Science and Management, 22(2).	2016/2018	ASIA	PH	Davao	Davao Oriental	San Isidro/Mati/Governor Generoso	Mount Hamiguitan	6.74	126.182	EPSG:4326		Amoroso et al.	Harpyionycteris whiteheadi	Animalia	Chordata	Mammalia	Pteropodidae	Harpyionycteris	whiteheadi	species	Thomas, 1896	Accepted	species	Thomas, 1896	6LG2Q	https://www.catalogueoflife.org/data/taxon/6LG2Q	Amoroso, V., Mohagan, A., Coritico, F., Laraga, S., Lagunday, N., Domingo, K. L., ... & Ponce, R. (2019). Status of mammals in the expansion sites of the Mt. Hamiguitan range wildlife sanctuary, Mindanao, Philippines. Journal of Environmental Science and Management, 22(2).	https://doi.org/10.47125/jesam/2019_2/02
MOBIOS-000278	MaterialCitation	MOBIOS-000278	present	Amoroso, V., Mohagan, A., Coritico, F., Laraga, S., Lagunday, N., Domingo, K. L., ... & Ponce, R. (2019). Status of mammals in the expansion sites of the Mt. Hamiguitan range wildlife sanctuary, Mindanao, Philippines. Journal of Environmental Science and Management, 22(2).	2016/2018	ASIA	PH	Davao	Davao Oriental	San Isidro/Mati/Governor Generoso	Mount Hamiguitan	6.74	126.182	EPSG:4326		Amoroso et al.	Kerivoula hardwickii	Animalia	Chordata	Mammalia	Vespertilionidae	Kerivoula	hardwickii	species	(Horsfield, 1824)	Accepted	species	(Horsfield, 1824)	3R5ZM	https://www.catalogueoflife.org/data/taxon/3R5ZM	Amoroso, V., Mohagan, A., Coritico, F., Laraga, S., Lagunday, N., Domingo, K. L., ... & Ponce, R. (2019). Status of mammals in the expansion sites of the Mt. Hamiguitan range wildlife sanctuary, Mindanao, Philippines. Journal of Environmental Science and Management, 22(2).	https://doi.org/10.47125/jesam/2019_2/02
MOBIOS-000279	MaterialCitation	MOBIOS-000279	present	Amoroso, V., Mohagan, A., Coritico, F., Laraga, S., Lagunday, N., Domingo, K. L., ... & Ponce, R. (2019). Status of mammals in the expansion sites of the Mt. Hamiguitan range wildlife sanctuary, Mindanao, Philippines. Journal of Environmental Science and Management, 22(2).	2016/2018	ASIA	PH	Davao	Davao Oriental	San Isidro/Mati/Governor Generoso	Mount Hamiguitan	6.74	126.182	EPSG:4326		Amoroso et al.	Macaca fascicularis	Animalia	Chordata	Mammalia	Cercopithecidae	Macaca	fascicularis	species	(Raffles, 1821)	Accepted	species	(Raffles, 1821)	3WWND	https://www.catalogueoflife.org/data/taxon/3WWND	Amoroso, V., Mohagan, A., Coritico, F., Laraga, S., Lagunday, N., Domingo, K. L., ... & Ponce, R. (2019). Status of mammals in the expansion sites of the Mt. Hamiguitan range wildlife sanctuary, Mindanao, Philippines. Journal of Environmental Science and Management, 22(2).	https://doi.org/10.47125/jesam/2019_2/02
MOBIOS-000280	MaterialCitation	MOBIOS-000280	present	Amoroso, V., Mohagan, A., Coritico, F., Laraga, S., Lagunday, N., Domingo, K. L., ... & Ponce, R. (2019). Status of mammals in the expansion sites of the Mt. Hamiguitan range wildlife sanctuary, Mindanao, Philippines. Journal of Environmental Science and Management, 22(2).	2016/2018	ASIA	PH	Davao	Davao Oriental	San Isidro/Mati/Governor Generoso	Mount Hamiguitan	6.74	126.182	EPSG:4326		Amoroso et al.	Macroglossus minimus	Animalia	Chordata	Mammalia	Pteropodidae	Macroglossus	minimus	species	(E. Geoffroy, 1810)	Accepted	species	(E. Geoffroy, 1810)	3X59R	https://www.catalogueoflife.org/data/taxon/3X59R	Amoroso, V., Mohagan, A., Coritico, F., Laraga, S., Lagunday, N., Domingo, K. L., ... & Ponce, R. (2019). Status of mammals in the expansion sites of the Mt. Hamiguitan range wildlife sanctuary, Mindanao, Philippines. Journal of Environmental Science and Management, 22(2).	https://doi.org/10.47125/jesam/2019_2/02
MOBIOS-000281	MaterialCitation	MOBIOS-000281	present	Amoroso, V., Mohagan, A., Coritico, F., Laraga, S., Lagunday, N., Domingo, K. L., ... & Ponce, R. (2019). Status of mammals in the expansion sites of the Mt. Hamiguitan range wildlife sanctuary, Mindanao, Philippines. Journal of Environmental Science and Management, 22(2).	2016/2018	ASIA	PH	Davao	Davao Oriental	San Isidro/Mati/Governor Generoso	Mount Hamiguitan	6.74	126.182	EPSG:4326		Amoroso et al.	Megaderma spasma	Animalia	Chordata	Mammalia	Megadermatidae	Megaderma	spasma	species	(Linnaeus, 1758)	Accepted	species	(Linnaeus, 1758)	3YTFZ	https://www.catalogueoflife.org/data/taxon/3YTFZ	Amoroso, V., Mohagan, A., Coritico, F., Laraga, S., Lagunday, N., Domingo, K. L., ... & Ponce, R. (2019). Status of mammals in the expansion sites of the Mt. Hamiguitan range wildlife sanctuary, Mindanao, Philippines. Journal of Environmental Science and Management, 22(2).	https://doi.org/10.47125/jesam/2019_2/02
MOBIOS-000282	MaterialCitation	MOBIOS-000282	present	Amoroso, V., Mohagan, A., Coritico, F., Laraga, S., Lagunday, N., Domingo, K. L., ... & Ponce, R. (2019). Status of mammals in the expansion sites of the Mt. Hamiguitan range wildlife sanctuary, Mindanao, Philippines. Journal of Environmental Science and Management, 22(2).	2016/2018	ASIA	PH	Davao	Davao Oriental	San Isidro/Mati/Governor Generoso	Mount Hamiguitan	6.74	126.182	EPSG:4326		Amoroso et al.	Megaerops wetmorei	Animalia	Chordata	Mammalia	Pteropodidae	Megaerops	wetmorei	species	(Taylor, 1934)	Synonym	species	(Taylor, 1934)	7WP8F	https://www.catalogueoflife.org/data/taxon/7WP8F	Amoroso, V., Mohagan, A., Coritico, F., Laraga, S., Lagunday, N., Domingo, K. L., ... & Ponce, R. (2019). Status of mammals in the expansion sites of the Mt. Hamiguitan range wildlife sanctuary, Mindanao, Philippines. Journal of Environmental Science and Management, 22(2).	https://doi.org/10.47125/jesam/2019_2/02
MOBIOS-000283	MaterialCitation	MOBIOS-000283	present	Amoroso, V., Mohagan, A., Coritico, F., Laraga, S., Lagunday, N., Domingo, K. L., ... & Ponce, R. (2019). Status of mammals in the expansion sites of the Mt. Hamiguitan range wildlife sanctuary, Mindanao, Philippines. Journal of Environmental Science and Management, 22(2).	2016/2018	ASIA	PH	Davao	Davao Oriental	San Isidro/Mati/Governor Generoso	Mount Hamiguitan	6.74	126.182	EPSG:4326		Amoroso et al.	Paradoxurus hermaphroditus	Animalia	Chordata	Mammalia	Viverridae	Paradoxurus	hermaphroditus	species	(Pallas, 1777)	Accepted	species	(Pallas, 1777)	75P5H	https://www.catalogueoflife.org/data/taxon/75P5H	Amoroso, V., Mohagan, A., Coritico, F., Laraga, S., Lagunday, N., Domingo, K. L., ... & Ponce, R. (2019). Status of mammals in the expansion sites of the Mt. Hamiguitan range wildlife sanctuary, Mindanao, Philippines. Journal of Environmental Science and Management, 22(2).	https://doi.org/10.47125/jesam/2019_2/02
MOBIOS-000284	MaterialCitation	MOBIOS-000284	present	Amoroso, V., Mohagan, A., Coritico, F., Laraga, S., Lagunday, N., Domingo, K. L., ... & Ponce, R. (2019). Status of mammals in the expansion sites of the Mt. Hamiguitan range wildlife sanctuary, Mindanao, Philippines. Journal of Environmental Science and Management, 22(2).	2016/2018	ASIA	PH	Davao	Davao Oriental	San Isidro/Mati/Governor Generoso	Mount Hamiguitan	6.74	126.182	EPSG:4326		Amoroso et al.	Ptenochirus jagorii	Animalia	Chordata	Mammalia	Pteropodidae	Ptenochirus	jagorii	species	(Peters, 1861)	Accepted	species	(Peters, 1861)	4PT63	https://www.catalogueoflife.org/data/taxon/4PT63	Amoroso, V., Mohagan, A., Coritico, F., Laraga, S., Lagunday, N., Domingo, K. L., ... & Ponce, R. (2019). Status of mammals in the expansion sites of the Mt. Hamiguitan range wildlife sanctuary, Mindanao, Philippines. Journal of Environmental Science and Management, 22(2).	https://doi.org/10.47125/jesam/2019_2/02
MOBIOS-000285	MaterialCitation	MOBIOS-000285	present	Amoroso, V., Mohagan, A., Coritico, F., Laraga, S., Lagunday, N., Domingo, K. L., ... & Ponce, R. (2019). Status of mammals in the expansion sites of the Mt. Hamiguitan range wildlife sanctuary, Mindanao, Philippines. Journal of Environmental Science and Management, 22(2).	2016/2018	ASIA	PH	Davao	Davao Oriental	San Isidro/Mati/Governor Generoso	Mount Hamiguitan	6.74	126.182	EPSG:4326		Amoroso et al.	Ptenochirus minor	Animalia	Chordata	Mammalia	Pteropodidae	Ptenochirus	minor	species	Yoshiyuki, 1979	Accepted	species	Yoshiyuki, 1979	4PT64	https://www.catalogueoflife.org/data/taxon/4PT64	Amoroso, V., Mohagan, A., Coritico, F., Laraga, S., Lagunday, N., Domingo, K. L., ... & Ponce, R. (2019). Status of mammals in the expansion sites of the Mt. Hamiguitan range wildlife sanctuary, Mindanao, Philippines. Journal of Environmental Science and Management, 22(2).	https://doi.org/10.47125/jesam/2019_2/02
MOBIOS-000286	MaterialCitation	MOBIOS-000286	present	Amoroso, V., Mohagan, A., Coritico, F., Laraga, S., Lagunday, N., Domingo, K. L., ... & Ponce, R. (2019). Status of mammals in the expansion sites of the Mt. Hamiguitan range wildlife sanctuary, Mindanao, Philippines. Journal of Environmental Science and Management, 22(2).	2016/2018	ASIA	PH	Davao	Davao Oriental	San Isidro/Mati/Governor Generoso	Mount Hamiguitan	6.74	126.182	EPSG:4326		Amoroso et al.	Rattus argentiventer	Animalia	Chordata	Mammalia	Muridae	Rattus	argentiventer	species	Rattus argentiventer (Robinson & Kloss, 1916)	Accepted	species	Rattus argentiventer (Robinson & Kloss, 1916)	4RM3V	https://www.catalogueoflife.org/data/taxon/4RM3V	Amoroso, V., Mohagan, A., Coritico, F., Laraga, S., Lagunday, N., Domingo, K. L., ... & Ponce, R. (2019). Status of mammals in the expansion sites of the Mt. Hamiguitan range wildlife sanctuary, Mindanao, Philippines. Journal of Environmental Science and Management, 22(2).	https://doi.org/10.47125/jesam/2019_2/02
MOBIOS-000287	MaterialCitation	MOBIOS-000287	present	Amoroso, V., Mohagan, A., Coritico, F., Laraga, S., Lagunday, N., Domingo, K. L., ... & Ponce, R. (2019). Status of mammals in the expansion sites of the Mt. Hamiguitan range wildlife sanctuary, Mindanao, Philippines. Journal of Environmental Science and Management, 22(2).	2016/2018	ASIA	PH	Davao	Davao Oriental	San Isidro/Mati/Governor Generoso	Mount Hamiguitan	6.74	126.182	EPSG:4326		Amoroso et al.	Rattus everetti	Animalia	Chordata	Mammalia	Muridae	Rattus	everetti	species	(Günther, 1879)	Accepted	species	(Günther, 1879)	4RM4N	https://www.catalogueoflife.org/data/taxon/4RM4N	Amoroso, V., Mohagan, A., Coritico, F., Laraga, S., Lagunday, N., Domingo, K. L., ... & Ponce, R. (2019). Status of mammals in the expansion sites of the Mt. Hamiguitan range wildlife sanctuary, Mindanao, Philippines. Journal of Environmental Science and Management, 22(2).	https://doi.org/10.47125/jesam/2019_2/02
MOBIOS-000288	MaterialCitation	MOBIOS-000288	present	Amoroso, V., Mohagan, A., Coritico, F., Laraga, S., Lagunday, N., Domingo, K. L., ... & Ponce, R. (2019). Status of mammals in the expansion sites of the Mt. Hamiguitan range wildlife sanctuary, Mindanao, Philippines. Journal of Environmental Science and Management, 22(2).	2016/2018	ASIA	PH	Davao	Davao Oriental	San Isidro/Mati/Governor Generoso	Mount Hamiguitan	6.74	126.182	EPSG:4326		Amoroso et al.	Rattus tanezumi	Animalia	Chordata	Mammalia	Muridae	Rattus	tanezumi	species	(Temminck, 1845)	Accepted	species	(Temminck, 1845)	4RM7G	https://www.catalogueoflife.org/data/taxon/4RM7G	Amoroso, V., Mohagan, A., Coritico, F., Laraga, S., Lagunday, N., Domingo, K. L., ... & Ponce, R. (2019). Status of mammals in the expansion sites of the Mt. Hamiguitan range wildlife sanctuary, Mindanao, Philippines. Journal of Environmental Science and Management, 22(2).	https://doi.org/10.47125/jesam/2019_2/02
MOBIOS-000289	MaterialCitation	MOBIOS-000289	present	Amoroso, V., Mohagan, A., Coritico, F., Laraga, S., Lagunday, N., Domingo, K. L., ... & Ponce, R. (2019). Status of mammals in the expansion sites of the Mt. Hamiguitan range wildlife sanctuary, Mindanao, Philippines. Journal of Environmental Science and Management, 22(2).	2016/2018	ASIA	PH	Davao	Davao Oriental	San Isidro/Mati/Governor Generoso	Mount Hamiguitan	6.74	126.182	EPSG:4326		Amoroso et al.	Rousettus amplexicaudatus	Animalia	Chordata	Mammalia	Pteropodidae	Rousettus	amplexicaudatus	species	(E. Geoffroy, 1810)	Accepted	species	(E. Geoffroy, 1810)	4THCK	https://www.catalogueoflife.org/data/taxon/4THCK	Amoroso, V., Mohagan, A., Coritico, F., Laraga, S., Lagunday, N., Domingo, K. L., ... & Ponce, R. (2019). Status of mammals in the expansion sites of the Mt. Hamiguitan range wildlife sanctuary, Mindanao, Philippines. Journal of Environmental Science and Management, 22(2).	https://doi.org/10.47125/jesam/2019_2/02
MOBIOS-000290	MaterialCitation	MOBIOS-000290	present	Amoroso, V., Mohagan, A., Coritico, F., Laraga, S., Lagunday, N., Domingo, K. L., ... & Ponce, R. (2019). Status of mammals in the expansion sites of the Mt. Hamiguitan range wildlife sanctuary, Mindanao, Philippines. Journal of Environmental Science and Management, 22(2).	2016/2018	ASIA	PH	Davao	Davao Oriental	San Isidro/Mati/Governor Generoso	Mount Hamiguitan	6.74	126.182	EPSG:4326		Amoroso et al.	Sus philippensis	Animalia	Chordata	Mammalia	Suidae	Sus	philippensis	species	Nehring, 1886	Accepted	species	Nehring, 1886	53HGP	https://www.catalogueoflife.org/data/taxon/53HGP	Amoroso, V., Mohagan, A., Coritico, F., Laraga, S., Lagunday, N., Domingo, K. L., ... & Ponce, R. (2019). Status of mammals in the expansion sites of the Mt. Hamiguitan range wildlife sanctuary, Mindanao, Philippines. Journal of Environmental Science and Management, 22(2).	https://doi.org/10.47125/jesam/2019_2/02
MOBIOS-000291	MaterialCitation	MOBIOS-000291	present	Amoroso, V., Mohagan, A., Coritico, F., Laraga, S., Lagunday, N., Domingo, K. L., ... & Ponce, R. (2019). Status of mammals in the expansion sites of the Mt. Hamiguitan range wildlife sanctuary, Mindanao, Philippines. Journal of Environmental Science and Management, 22(2).	2016/2018	ASIA	PH	Davao	Davao Oriental	San Isidro/Mati/Governor Generoso	Mount Hamiguitan	6.74	126.182	EPSG:4326		Amoroso et al.	Tarsius syrichta	Animalia	Chordata	Mammalia	Tarsiidae	Tarsius	syrichta	species	(Linnaeus, 1758)		species	(Linnaeus, 1758)			Amoroso, V., Mohagan, A., Coritico, F., Laraga, S., Lagunday, N., Domingo, K. L., ... & Ponce, R. (2019). Status of mammals in the expansion sites of the Mt. Hamiguitan range wildlife sanctuary, Mindanao, Philippines. Journal of Environmental Science and Management, 22(2).	https://doi.org/10.47125/jesam/2019_2/02
MOBIOS-000292	MaterialCitation	MOBIOS-000292	present	Arguin, P. M., Murray-Lillibridge, K., Miranda, M. E., Smith, J. S., Calaor, A. B., & Rupprecht, C. E. (2002). Serologic evidence of Lyssavirus infections among bats, the Philippines. Emerging Infectious Diseases, 8(3), 258.	2000	ASIA	PH	Davao	Davao		Davao City	7.1907	125.455	EPSG:4326		Arguin et al.	Cynopterus brachyotis	Animalia	Chordata	Mammalia	Pteropodidae	Cynopterus	brachyotis	species	(Müller, 1838)	Accepted	species	(Müller, 1838)	6C88T	https://www.catalogueoflife.org/data/taxon/6C88T	Arguin, P. M., Murray-Lillibridge, K., Miranda, M. E., Smith, J. S., Calaor, A. B., & Rupprecht, C. E. (2002). Serologic evidence of Lyssavirus infections among bats, the Philippines. Emerging Infectious Diseases, 8(3), 258.	https://doi.org/10.3201/eid0803.010330
MOBIOS-000293	MaterialCitation	MOBIOS-000293	present	Arguin, P. M., Murray-Lillibridge, K., Miranda, M. E., Smith, J. S., Calaor, A. B., & Rupprecht, C. E. (2002). Serologic evidence of Lyssavirus infections among bats, the Philippines. Emerging Infectious Diseases, 8(3), 258.	2000	ASIA	PH	Davao	Davao		Davao City	7.1907	125.455	EPSG:4326		Arguin et al.	Eonycteris spelaea	Animalia	Chordata	Mammalia	Pteropodidae	Eonycteris	spelaea	species	(Dobson, 1871)	Accepted	species	(Dobson, 1871)	6FJ9T	https://www.catalogueoflife.org/data/taxon/6FJ9T	Arguin, P. M., Murray-Lillibridge, K., Miranda, M. E., Smith, J. S., Calaor, A. B., & Rupprecht, C. E. (2002). Serologic evidence of Lyssavirus infections among bats, the Philippines. Emerging Infectious Diseases, 8(3), 258.	https://doi.org/10.3201/eid0803.010330
MOBIOS-000294	MaterialCitation	MOBIOS-000294	present	Arguin, P. M., Murray-Lillibridge, K., Miranda, M. E., Smith, J. S., Calaor, A. B., & Rupprecht, C. E. (2002). Serologic evidence of Lyssavirus infections among bats, the Philippines. Emerging Infectious Diseases, 8(3), 258.	2000	ASIA	PH	Davao	Davao		Davao City	7.1907	125.455	EPSG:4326		Arguin et al.	Hipposideros diadema	Animalia	Chordata	Mammalia	Hipposideridae	Hipposideros	diadema	species	(É.Geoffroy Saint-Hilaire, 1813)	Accepted	species	(É.Geoffroy Saint-Hilaire, 1813)	3M36Q	https://www.catalogueoflife.org/data/taxon/3M36Q	Arguin, P. M., Murray-Lillibridge, K., Miranda, M. E., Smith, J. S., Calaor, A. B., & Rupprecht, C. E. (2002). Serologic evidence of Lyssavirus infections among bats, the Philippines. Emerging Infectious Diseases, 8(3), 258.	https://doi.org/10.3201/eid0803.010330
MOBIOS-000295	MaterialCitation	MOBIOS-000295	present	Arguin, P. M., Murray-Lillibridge, K., Miranda, M. E., Smith, J. S., Calaor, A. B., & Rupprecht, C. E. (2002). Serologic evidence of Lyssavirus infections among bats, the Philippines. Emerging Infectious Diseases, 8(3), 258.	2000	ASIA	PH	Davao	Davao		Davao City	7.1907	125.455	EPSG:4326		Arguin et al.	Macroglossus minimus	Animalia	Chordata	Mammalia	Pteropodidae	Macroglossus	minimus	species	(E. Geoffroy, 1810)	Accepted	species	(E. Geoffroy, 1810)	3X59R	https://www.catalogueoflife.org/data/taxon/3X59R	Arguin, P. M., Murray-Lillibridge, K., Miranda, M. E., Smith, J. S., Calaor, A. B., & Rupprecht, C. E. (2002). Serologic evidence of Lyssavirus infections among bats, the Philippines. Emerging Infectious Diseases, 8(3), 258.	https://doi.org/10.3201/eid0803.010330
MOBIOS-000296	MaterialCitation	MOBIOS-000296	present	Arguin, P. M., Murray-Lillibridge, K., Miranda, M. E., Smith, J. S., Calaor, A. B., & Rupprecht, C. E. (2002). Serologic evidence of Lyssavirus infections among bats, the Philippines. Emerging Infectious Diseases, 8(3), 258.	2000	ASIA	PH	Davao	Davao		Davao City	7.1907	125.455	EPSG:4326		Arguin et al.	Miniopterus schreibersii	Animalia	Chordata	Mammalia	Miniopteridae	Miniopterus	schreibersii	species	(Kuhl, 1817)	Accepted	species	(Kuhl, 1817)	43JSW	https://www.catalogueoflife.org/data/taxon/43JSW	Arguin, P. M., Murray-Lillibridge, K., Miranda, M. E., Smith, J. S., Calaor, A. B., & Rupprecht, C. E. (2002). Serologic evidence of Lyssavirus infections among bats, the Philippines. Emerging Infectious Diseases, 8(3), 258.	https://doi.org/10.3201/eid0803.010330
MOBIOS-000297	MaterialCitation	MOBIOS-000297	present	Arguin, P. M., Murray-Lillibridge, K., Miranda, M. E., Smith, J. S., Calaor, A. B., & Rupprecht, C. E. (2002). Serologic evidence of Lyssavirus infections among bats, the Philippines. Emerging Infectious Diseases, 8(3), 258.	2000	ASIA	PH	Davao	Davao		Davao City	7.1907	125.455	EPSG:4326		Arguin et al.	Philetor brachypterus	Animalia	Chordata	Mammalia	Vespertilionidae	Philetor	brachypterus	species	(Temminck, 1840)	Accepted	species	(Temminck, 1840)	76XYZ	https://www.catalogueoflife.org/data/taxon/76XYZ	Arguin, P. M., Murray-Lillibridge, K., Miranda, M. E., Smith, J. S., Calaor, A. B., & Rupprecht, C. E. (2002). Serologic evidence of Lyssavirus infections among bats, the Philippines. Emerging Infectious Diseases, 8(3), 258.	https://doi.org/10.3201/eid0803.010330
MOBIOS-000298	MaterialCitation	MOBIOS-000298	present	Arguin, P. M., Murray-Lillibridge, K., Miranda, M. E., Smith, J. S., Calaor, A. B., & Rupprecht, C. E. (2002). Serologic evidence of Lyssavirus infections among bats, the Philippines. Emerging Infectious Diseases, 8(3), 258.	2000	ASIA	PH	Davao	Davao		Davao City	7.1907	125.455	EPSG:4326		Arguin et al.	Ptenochirus jagorii	Animalia	Chordata	Mammalia	Pteropodidae	Ptenochirus	jagorii	species	(Peters, 1861)	Accepted	species	(Peters, 1861)	4PT63	https://www.catalogueoflife.org/data/taxon/4PT63	Arguin, P. M., Murray-Lillibridge, K., Miranda, M. E., Smith, J. S., Calaor, A. B., & Rupprecht, C. E. (2002). Serologic evidence of Lyssavirus infections among bats, the Philippines. Emerging Infectious Diseases, 8(3), 258.	https://doi.org/10.3201/eid0803.010330
MOBIOS-000299	MaterialCitation	MOBIOS-000299	present	Arguin, P. M., Murray-Lillibridge, K., Miranda, M. E., Smith, J. S., Calaor, A. B., & Rupprecht, C. E. (2002). Serologic evidence of Lyssavirus infections among bats, the Philippines. Emerging Infectious Diseases, 8(3), 258.	2000	ASIA	PH	Davao	Davao		Davao City	7.1907	125.455	EPSG:4326		Arguin et al.	Rhinolophus	Animalia	Chordata	Mammalia	Rhinolophidae	Rhinolophus		genus	Lacépède, 1799	Accepted	genus	Lacépède, 1799	78QQ	https://www.catalogueoflife.org/data/taxon/78QQ	Arguin, P. M., Murray-Lillibridge, K., Miranda, M. E., Smith, J. S., Calaor, A. B., & Rupprecht, C. E. (2002). Serologic evidence of Lyssavirus infections among bats, the Philippines. Emerging Infectious Diseases, 8(3), 258.	https://doi.org/10.3201/eid0803.010330
MOBIOS-000300	MaterialCitation	MOBIOS-000300	present	Arguin, P. M., Murray-Lillibridge, K., Miranda, M. E., Smith, J. S., Calaor, A. B., & Rupprecht, C. E. (2002). Serologic evidence of Lyssavirus infections among bats, the Philippines. Emerging Infectious Diseases, 8(3), 258.	2000	ASIA	PH	Davao	Davao		Davao City	7.1907	125.455	EPSG:4326		Arguin et al.	Rousettus amplexicaudatus	Animalia	Chordata	Mammalia	Pteropodidae	Rousettus	amplexicaudatus	species	(E. Geoffroy, 1810)	Accepted	species	(E. Geoffroy, 1810)	4THCK	https://www.catalogueoflife.org/data/taxon/4THCK	Arguin, P. M., Murray-Lillibridge, K., Miranda, M. E., Smith, J. S., Calaor, A. B., & Rupprecht, C. E. (2002). Serologic evidence of Lyssavirus infections among bats, the Philippines. Emerging Infectious Diseases, 8(3), 258.	https://doi.org/10.3201/eid0803.010330
MOBIOS-000301	MaterialCitation	MOBIOS-000301	present	Arguin, P. M., Murray-Lillibridge, K., Miranda, M. E., Smith, J. S., Calaor, A. B., & Rupprecht, C. E. (2002). Serologic evidence of Lyssavirus infections among bats, the Philippines. Emerging Infectious Diseases, 8(3), 258.	2000	ASIA	PH	Davao	Davao		Davao City	7.1907	125.455	EPSG:4326		Arguin et al.	Scotophilus kuhlii	Animalia	Chordata	Mammalia	Vespertilionidae	Scotophilus	kuhlii	species	Leach, 1821	Accepted	species	Leach, 1821	4VY5J	https://www.catalogueoflife.org/data/taxon/4VY5J	Arguin, P. M., Murray-Lillibridge, K., Miranda, M. E., Smith, J. S., Calaor, A. B., & Rupprecht, C. E. (2002). Serologic evidence of Lyssavirus infections among bats, the Philippines. Emerging Infectious Diseases, 8(3), 258.	https://doi.org/10.3201/eid0803.010330
MOBIOS-000302	MaterialCitation	MOBIOS-000302	present	Aspacio, K. T., Yuto, C. M., Nuñeza, O. M., & Villanueva, R. J. (2013). Species diversity of Odonata in selected areas of Buru-un, Iligan City and Tubod, Lanao del Norte, Philippines. Animal Biology & Animal Husbandry, 5(2), 145-155.	2012	ASIA	PH	Northern Mindanao	Lanao del Norte	Iligan City	Buru-un	7.9833	123.867	EPSG:4326		Aspacio et al.	Acisoma panorpoides	Animalia	Arthropoda	Insecta	Libellulidae	Acisoma	panorpoides	species	Rambur, 1842	Accepted	species	Rambur, 1842	64K83	https://www.catalogueoflife.org/data/taxon/64K83	Aspacio, K. T., Yuto, C. M., Nuñeza, O. M., & Villanueva, R. J. (2013). Species diversity of Odonata in selected areas of Buru-un, Iligan City and Tubod, Lanao del Norte, Philippines. Animal Biology & Animal Husbandry, 5(2), 145-155.	https://doi.org/10.5281/zenodo.8188326
MOBIOS-000303	MaterialCitation	MOBIOS-000303	present	Aspacio, K. T., Yuto, C. M., Nuñeza, O. M., & Villanueva, R. J. (2013). Species diversity of Odonata in selected areas of Buru-un, Iligan City and Tubod, Lanao del Norte, Philippines. Animal Biology & Animal Husbandry, 5(2), 145-155.	2012	ASIA	PH	Northern Mindanao	Lanao del Norte	Iligan City	Buru-un	7.9833	123.917	EPSG:4326		Aspacio et al.	Agriocnemis femina	Animalia	Arthropoda	Insecta	Coenagrionidae	Agriocnemis	femina	species	Brauer, 1868	Accepted	species	Brauer, 1868	B7KL	https://www.catalogueoflife.org/data/taxon/B7KL	Aspacio, K. T., Yuto, C. M., Nuñeza, O. M., & Villanueva, R. J. (2013). Species diversity of Odonata in selected areas of Buru-un, Iligan City and Tubod, Lanao del Norte, Philippines. Animal Biology & Animal Husbandry, 5(2), 145-155.	https://doi.org/10.5281/zenodo.8188326
MOBIOS-000304	MaterialCitation	MOBIOS-000304	present	Aspacio, K. T., Yuto, C. M., Nuñeza, O. M., & Villanueva, R. J. (2013). Species diversity of Odonata in selected areas of Buru-un, Iligan City and Tubod, Lanao del Norte, Philippines. Animal Biology & Animal Husbandry, 5(2), 145-155.	2012	ASIA	PH	Northern Mindanao	Lanao del Norte	Iligan City	Buru-un	7.9833	123.867	EPSG:4326		Aspacio et al.	Agriocnemis pygmaea	Animalia	Arthropoda	Insecta	Coenagrionidae	Agriocnemis	pygmaea	species	Rambur, 1842	Accepted	species	Rambur, 1842	B7LD	https://www.catalogueoflife.org/data/taxon/B7LD	Aspacio, K. T., Yuto, C. M., Nuñeza, O. M., & Villanueva, R. J. (2013). Species diversity of Odonata in selected areas of Buru-un, Iligan City and Tubod, Lanao del Norte, Philippines. Animal Biology & Animal Husbandry, 5(2), 145-155.	https://doi.org/10.5281/zenodo.8188326
MOBIOS-000305	MaterialCitation	MOBIOS-000305	present	Aspacio, K. T., Yuto, C. M., Nuñeza, O. M., & Villanueva, R. J. (2013). Species diversity of Odonata in selected areas of Buru-un, Iligan City and Tubod, Lanao del Norte, Philippines. Animal Biology & Animal Husbandry, 5(2), 145-155.	2012	ASIA	PH	Northern Mindanao	Lanao del Norte	Iligan City	Buru-un	7.9833	123.917	EPSG:4326		Aspacio et al.	Agriocnemis rubescens	Animalia	Arthropoda	Insecta	Coenagrionidae	Agriocnemis	rubescens	species	Selys, 1877		species	Selys, 1877			Aspacio, K. T., Yuto, C. M., Nuñeza, O. M., & Villanueva, R. J. (2013). Species diversity of Odonata in selected areas of Buru-un, Iligan City and Tubod, Lanao del Norte, Philippines. Animal Biology & Animal Husbandry, 5(2), 145-155.	https://doi.org/10.5281/zenodo.8188326
MOBIOS-000306	MaterialCitation	MOBIOS-000306	present	Aspacio, K. T., Yuto, C. M., Nuñeza, O. M., & Villanueva, R. J. (2013). Species diversity of Odonata in selected areas of Buru-un, Iligan City and Tubod, Lanao del Norte, Philippines. Animal Biology & Animal Husbandry, 5(2), 145-155.	2012	ASIA	PH	Northern Mindanao	Lanao del Norte	Iligan City	Buru-un	8.5833	124.483	EPSG:4326		Aspacio et al.	Agriocnemis rubescens	Animalia	Arthropoda	Insecta	Coenagrionidae	Agriocnemis	rubescens	species	Selys, 1877		species	Selys, 1877			Aspacio, K. T., Yuto, C. M., Nuñeza, O. M., & Villanueva, R. J. (2013). Species diversity of Odonata in selected areas of Buru-un, Iligan City and Tubod, Lanao del Norte, Philippines. Animal Biology & Animal Husbandry, 5(2), 145-155.	https://doi.org/10.5281/zenodo.8188326
MOBIOS-000307	MaterialCitation	MOBIOS-000307	present	Aspacio, K. T., Yuto, C. M., Nuñeza, O. M., & Villanueva, R. J. (2013). Species diversity of Odonata in selected areas of Buru-un, Iligan City and Tubod, Lanao del Norte, Philippines. Animal Biology & Animal Husbandry, 5(2), 145-155.	2012	ASIA	PH	Northern Mindanao	Lanao del Norte	Iligan City	Buru-un	8.5833	124.483	EPSG:4326		Aspacio et al.	Ceriagrion lieftincki	Animalia	Arthropoda	Insecta	Coenagrionidae	Ceriagrion	lieftincki	species	Asahina, 1967	Accepted	species	Asahina, 1967	SXRY	https://www.catalogueoflife.org/data/taxon/SXRY	Aspacio, K. T., Yuto, C. M., Nuñeza, O. M., & Villanueva, R. J. (2013). Species diversity of Odonata in selected areas of Buru-un, Iligan City and Tubod, Lanao del Norte, Philippines. Animal Biology & Animal Husbandry, 5(2), 145-155.	https://doi.org/10.5281/zenodo.8188326
MOBIOS-000308	MaterialCitation	MOBIOS-000308	present	Aspacio, K. T., Yuto, C. M., Nuñeza, O. M., & Villanueva, R. J. (2013). Species diversity of Odonata in selected areas of Buru-un, Iligan City and Tubod, Lanao del Norte, Philippines. Animal Biology & Animal Husbandry, 5(2), 145-155.	2012	ASIA	PH	Northern Mindanao	Lanao del Norte	Iligan City	Buru-un	7.9833	123.917	EPSG:4326		Aspacio et al.	Diplacina bolivari	Animalia	Arthropoda	Insecta	Libellulidae	Diplacina	bolivari	species	Selys, 1882	Accepted	species	Selys, 1882	6CWBT	https://www.catalogueoflife.org/data/taxon/6CWBT	Aspacio, K. T., Yuto, C. M., Nuñeza, O. M., & Villanueva, R. J. (2013). Species diversity of Odonata in selected areas of Buru-un, Iligan City and Tubod, Lanao del Norte, Philippines. Animal Biology & Animal Husbandry, 5(2), 145-155.	https://doi.org/10.5281/zenodo.8188326
MOBIOS-000309	MaterialCitation	MOBIOS-000309	present	Aspacio, K. T., Yuto, C. M., Nuñeza, O. M., & Villanueva, R. J. (2013). Species diversity of Odonata in selected areas of Buru-un, Iligan City and Tubod, Lanao del Norte, Philippines. Animal Biology & Animal Husbandry, 5(2), 145-155.	2012	ASIA	PH	Northern Mindanao	Lanao del Norte	Iligan City	Buru-un	7.9833	123.867	EPSG:4326		Aspacio et al.	Diplacina braueri	Animalia	Arthropoda	Insecta	Libellulidae	Diplacina	braueri	species	Selys, 1882	Accepted	species	Selys, 1882	36GNF	https://www.catalogueoflife.org/data/taxon/36GNF	Aspacio, K. T., Yuto, C. M., Nuñeza, O. M., & Villanueva, R. J. (2013). Species diversity of Odonata in selected areas of Buru-un, Iligan City and Tubod, Lanao del Norte, Philippines. Animal Biology & Animal Husbandry, 5(2), 145-155.	https://doi.org/10.5281/zenodo.8188326
MOBIOS-000310	MaterialCitation	MOBIOS-000310	present	Aspacio, K. T., Yuto, C. M., Nuñeza, O. M., & Villanueva, R. J. (2013). Species diversity of Odonata in selected areas of Buru-un, Iligan City and Tubod, Lanao del Norte, Philippines. Animal Biology & Animal Husbandry, 5(2), 145-155.	2012	ASIA	PH	Northern Mindanao	Lanao del Norte	Iligan City	Buru-un	7.9833	123.867	EPSG:4326		Aspacio et al.	Diplacodes trivialis	Animalia	Arthropoda	Insecta	Libellulidae	Diplacodes	trivialis	species	(Rambur, 1842)	Accepted	species	(Rambur, 1842)	36GPY	https://www.catalogueoflife.org/data/taxon/36GPY	Aspacio, K. T., Yuto, C. M., Nuñeza, O. M., & Villanueva, R. J. (2013). Species diversity of Odonata in selected areas of Buru-un, Iligan City and Tubod, Lanao del Norte, Philippines. Animal Biology & Animal Husbandry, 5(2), 145-155.	https://doi.org/10.5281/zenodo.8188326
MOBIOS-000311	MaterialCitation	MOBIOS-000311	present	Aspacio, K. T., Yuto, C. M., Nuñeza, O. M., & Villanueva, R. J. (2013). Species diversity of Odonata in selected areas of Buru-un, Iligan City and Tubod, Lanao del Norte, Philippines. Animal Biology & Animal Husbandry, 5(2), 145-155.	2012	ASIA	PH	Northern Mindanao	Lanao del Norte	Iligan City	Buru-un	7.9833	123.917	EPSG:4326		Aspacio et al.	Diplacodes trivialis	Animalia	Arthropoda	Insecta	Libellulidae	Diplacodes	trivialis	species	(Rambur, 1842)	Accepted	species	(Rambur, 1842)	36GPY	https://www.catalogueoflife.org/data/taxon/36GPY	Aspacio, K. T., Yuto, C. M., Nuñeza, O. M., & Villanueva, R. J. (2013). Species diversity of Odonata in selected areas of Buru-un, Iligan City and Tubod, Lanao del Norte, Philippines. Animal Biology & Animal Husbandry, 5(2), 145-155.	https://doi.org/10.5281/zenodo.8188326
MOBIOS-000312	MaterialCitation	MOBIOS-000312	present	Aspacio, K. T., Yuto, C. M., Nuñeza, O. M., & Villanueva, R. J. (2013). Species diversity of Odonata in selected areas of Buru-un, Iligan City and Tubod, Lanao del Norte, Philippines. Animal Biology & Animal Husbandry, 5(2), 145-155.	2012	ASIA	PH	Northern Mindanao	Lanao del Norte	Iligan City	Buru-un	7.9833	123.917	EPSG:4326		Aspacio et al.	Diplacodes trivialis	Animalia	Arthropoda	Insecta	Libellulidae	Diplacodes	trivialis	species	(Rambur, 1842)	Accepted	species	(Rambur, 1842)	36GPY	https://www.catalogueoflife.org/data/taxon/36GPY	Aspacio, K. T., Yuto, C. M., Nuñeza, O. M., & Villanueva, R. J. (2013). Species diversity of Odonata in selected areas of Buru-un, Iligan City and Tubod, Lanao del Norte, Philippines. Animal Biology & Animal Husbandry, 5(2), 145-155.	https://doi.org/10.5281/zenodo.8188326
MOBIOS-000313	MaterialCitation	MOBIOS-000313	present	Aspacio, K. T., Yuto, C. M., Nuñeza, O. M., & Villanueva, R. J. (2013). Species diversity of Odonata in selected areas of Buru-un, Iligan City and Tubod, Lanao del Norte, Philippines. Animal Biology & Animal Husbandry, 5(2), 145-155.	2012	ASIA	PH	Northern Mindanao	Lanao del Norte	Iligan City	Buru-un	7.9833	123.867	EPSG:4326		Aspacio et al.	Diplacodes trivialis	Animalia	Arthropoda	Insecta	Libellulidae	Diplacodes	trivialis	species	(Rambur, 1842)	Accepted	species	(Rambur, 1842)	36GPY	https://www.catalogueoflife.org/data/taxon/36GPY	Aspacio, K. T., Yuto, C. M., Nuñeza, O. M., & Villanueva, R. J. (2013). Species diversity of Odonata in selected areas of Buru-un, Iligan City and Tubod, Lanao del Norte, Philippines. Animal Biology & Animal Husbandry, 5(2), 145-155.	https://doi.org/10.5281/zenodo.8188326
MOBIOS-000314	MaterialCitation	MOBIOS-000314	present	Aspacio, K. T., Yuto, C. M., Nuñeza, O. M., & Villanueva, R. J. (2013). Species diversity of Odonata in selected areas of Buru-un, Iligan City and Tubod, Lanao del Norte, Philippines. Animal Biology & Animal Husbandry, 5(2), 145-155.	2012	ASIA	PH	Northern Mindanao	Lanao del Norte	Iligan City	Buru-un	8.4667	124.233	EPSG:4326		Aspacio et al.	Drepanosticta krios	Animalia	Arthropoda	Insecta	Platystictidae	Drepanosticta	krios	species	Van Tol, 2005	Accepted	species	Van Tol, 2005	37N5T	https://www.catalogueoflife.org/data/taxon/37N5T	Aspacio, K. T., Yuto, C. M., Nuñeza, O. M., & Villanueva, R. J. (2013). Species diversity of Odonata in selected areas of Buru-un, Iligan City and Tubod, Lanao del Norte, Philippines. Animal Biology & Animal Husbandry, 5(2), 145-155.	https://doi.org/10.5281/zenodo.8188326
MOBIOS-000315	MaterialCitation	MOBIOS-000315	present	Aspacio, K. T., Yuto, C. M., Nuñeza, O. M., & Villanueva, R. J. (2013). Species diversity of Odonata in selected areas of Buru-un, Iligan City and Tubod, Lanao del Norte, Philippines. Animal Biology & Animal Husbandry, 5(2), 145-155.	2012	ASIA	PH	Northern Mindanao	Lanao del Norte	Iligan City	Buru-un	7.9833	123.867	EPSG:4326		Aspacio et al.	Ictinogomphus tenax	Animalia	Arthropoda	Insecta	Lindeniidae	Ictinogomphus	tenax	species	(Hagen in Selys, 1854)	Accepted	species	(Hagen in Selys, 1854)	3PBBY	https://www.catalogueoflife.org/data/taxon/3PBBY	Aspacio, K. T., Yuto, C. M., Nuñeza, O. M., & Villanueva, R. J. (2013). Species diversity of Odonata in selected areas of Buru-un, Iligan City and Tubod, Lanao del Norte, Philippines. Animal Biology & Animal Husbandry, 5(2), 145-155.	https://doi.org/10.5281/zenodo.8188326
MOBIOS-000316	MaterialCitation	MOBIOS-000316	present	Aspacio, K. T., Yuto, C. M., Nuñeza, O. M., & Villanueva, R. J. (2013). Species diversity of Odonata in selected areas of Buru-un, Iligan City and Tubod, Lanao del Norte, Philippines. Animal Biology & Animal Husbandry, 5(2), 145-155.	2012	ASIA	PH	Northern Mindanao	Lanao del Norte	Iligan City	Buru-un	7.9833	123.867	EPSG:4326		Aspacio et al.	Ischnura senegalensis	Animalia	Arthropoda	Insecta	Coenagrionidae	Ischnura	senegalensis	species	(Rambur, 1842)	Accepted	species	(Rambur, 1842)	3Q6GT	https://www.catalogueoflife.org/data/taxon/3Q6GT	Aspacio, K. T., Yuto, C. M., Nuñeza, O. M., & Villanueva, R. J. (2013). Species diversity of Odonata in selected areas of Buru-un, Iligan City and Tubod, Lanao del Norte, Philippines. Animal Biology & Animal Husbandry, 5(2), 145-155.	https://doi.org/10.5281/zenodo.8188326
MOBIOS-000317	MaterialCitation	MOBIOS-000317	present	Aspacio, K. T., Yuto, C. M., Nuñeza, O. M., & Villanueva, R. J. (2013). Species diversity of Odonata in selected areas of Buru-un, Iligan City and Tubod, Lanao del Norte, Philippines. Animal Biology & Animal Husbandry, 5(2), 145-155.	2012	ASIA	PH	Northern Mindanao	Lanao del Norte	Iligan City	Buru-un	7.9833	123.917	EPSG:4326		Aspacio et al.	Neurothemis ramburii	Animalia	Arthropoda	Insecta	Libellulidae	Neurothemis	ramburii	species	(Kaup in Brauer, 1866)	Accepted	species	(Kaup in Brauer, 1866)	9WS49	https://www.catalogueoflife.org/data/taxon/9WS49	Aspacio, K. T., Yuto, C. M., Nuñeza, O. M., & Villanueva, R. J. (2013). Species diversity of Odonata in selected areas of Buru-un, Iligan City and Tubod, Lanao del Norte, Philippines. Animal Biology & Animal Husbandry, 5(2), 145-155.	https://doi.org/10.5281/zenodo.8188326
MOBIOS-000318	MaterialCitation	MOBIOS-000318	present	Aspacio, K. T., Yuto, C. M., Nuñeza, O. M., & Villanueva, R. J. (2013). Species diversity of Odonata in selected areas of Buru-un, Iligan City and Tubod, Lanao del Norte, Philippines. Animal Biology & Animal Husbandry, 5(2), 145-155.	2012	ASIA	PH	Northern Mindanao	Lanao del Norte	Iligan City	Buru-un	8.7833	124.567	EPSG:4326		Aspacio et al.	Neurothemis ramburii	Animalia	Arthropoda	Insecta	Libellulidae	Neurothemis	ramburii	species	(Kaup in Brauer, 1866)	Accepted	species	(Kaup in Brauer, 1866)	9WS50	https://www.catalogueoflife.org/data/taxon/9WS50	Aspacio, K. T., Yuto, C. M., Nuñeza, O. M., & Villanueva, R. J. (2013). Species diversity of Odonata in selected areas of Buru-un, Iligan City and Tubod, Lanao del Norte, Philippines. Animal Biology & Animal Husbandry, 5(2), 145-155.	https://doi.org/10.5281/zenodo.8188326
MOBIOS-000319	MaterialCitation	MOBIOS-000319	present	Aspacio, K. T., Yuto, C. M., Nuñeza, O. M., & Villanueva, R. J. (2013). Species diversity of Odonata in selected areas of Buru-un, Iligan City and Tubod, Lanao del Norte, Philippines. Animal Biology & Animal Husbandry, 5(2), 145-155.	2012	ASIA	PH	Northern Mindanao	Lanao del Norte	Iligan City	Buru-un	7.9833	123.867	EPSG:4326		Aspacio et al.	Neurothemis ramburii	Animalia	Arthropoda	Insecta	Libellulidae	Neurothemis	ramburii	species	(Kaup in Brauer, 1866)	Accepted	species	(Kaup in Brauer, 1866)	9WS51	https://www.catalogueoflife.org/data/taxon/9WS51	Aspacio, K. T., Yuto, C. M., Nuñeza, O. M., & Villanueva, R. J. (2013). Species diversity of Odonata in selected areas of Buru-un, Iligan City and Tubod, Lanao del Norte, Philippines. Animal Biology & Animal Husbandry, 5(2), 145-155.	https://doi.org/10.5281/zenodo.8188326
MOBIOS-000320	MaterialCitation	MOBIOS-000320	present	Aspacio, K. T., Yuto, C. M., Nuñeza, O. M., & Villanueva, R. J. (2013). Species diversity of Odonata in selected areas of Buru-un, Iligan City and Tubod, Lanao del Norte, Philippines. Animal Biology & Animal Husbandry, 5(2), 145-155.	2012	ASIA	PH	Northern Mindanao	Lanao del Norte	Iligan City	Buru-un	7.9833	123.917	EPSG:4326		Aspacio et al.	Neurothemis ramburii	Animalia	Arthropoda	Insecta	Libellulidae	Neurothemis	ramburii	species	(Kaup in Brauer, 1866)	Accepted	species	(Kaup in Brauer, 1866)	9WS52	https://www.catalogueoflife.org/data/taxon/9WS52	Aspacio, K. T., Yuto, C. M., Nuñeza, O. M., & Villanueva, R. J. (2013). Species diversity of Odonata in selected areas of Buru-un, Iligan City and Tubod, Lanao del Norte, Philippines. Animal Biology & Animal Husbandry, 5(2), 145-155.	https://doi.org/10.5281/zenodo.8188326
MOBIOS-000321	MaterialCitation	MOBIOS-000321	present	Aspacio, K. T., Yuto, C. M., Nuñeza, O. M., & Villanueva, R. J. (2013). Species diversity of Odonata in selected areas of Buru-un, Iligan City and Tubod, Lanao del Norte, Philippines. Animal Biology & Animal Husbandry, 5(2), 145-155.	2012	ASIA	PH	Northern Mindanao	Lanao del Norte	Iligan City	Buru-un	7.9833	123.867	EPSG:4326		Aspacio et al.	Neurothemis ramburii	Animalia	Arthropoda	Insecta	Libellulidae	Neurothemis	ramburii	species	(Kaup in Brauer, 1866)	Accepted	species	(Kaup in Brauer, 1866)	9WS53	https://www.catalogueoflife.org/data/taxon/9WS53	Aspacio, K. T., Yuto, C. M., Nuñeza, O. M., & Villanueva, R. J. (2013). Species diversity of Odonata in selected areas of Buru-un, Iligan City and Tubod, Lanao del Norte, Philippines. Animal Biology & Animal Husbandry, 5(2), 145-155.	https://doi.org/10.5281/zenodo.8188326
MOBIOS-000322	MaterialCitation	MOBIOS-000322	present	Aspacio, K. T., Yuto, C. M., Nuñeza, O. M., & Villanueva, R. J. (2013). Species diversity of Odonata in selected areas of Buru-un, Iligan City and Tubod, Lanao del Norte, Philippines. Animal Biology & Animal Husbandry, 5(2), 145-155.	2012	ASIA	PH	Northern Mindanao	Lanao del Norte	Iligan City	Buru-un	8.5833	124.483	EPSG:4326		Aspacio et al.	Neurothemis ramburii	Animalia	Arthropoda	Insecta	Libellulidae	Neurothemis	ramburii	species	(Kaup in Brauer, 1866)	Accepted	species	(Kaup in Brauer, 1866)	9WS54	https://www.catalogueoflife.org/data/taxon/9WS54	Aspacio, K. T., Yuto, C. M., Nuñeza, O. M., & Villanueva, R. J. (2013). Species diversity of Odonata in selected areas of Buru-un, Iligan City and Tubod, Lanao del Norte, Philippines. Animal Biology & Animal Husbandry, 5(2), 145-155.	https://doi.org/10.5281/zenodo.8188326
MOBIOS-000323	MaterialCitation	MOBIOS-000323	present	Aspacio, K. T., Yuto, C. M., Nuñeza, O. M., & Villanueva, R. J. (2013). Species diversity of Odonata in selected areas of Buru-un, Iligan City and Tubod, Lanao del Norte, Philippines. Animal Biology & Animal Husbandry, 5(2), 145-155.	2012	ASIA	PH	Northern Mindanao	Lanao del Norte	Iligan City	Buru-un	7.9833	123.917	EPSG:4326		Aspacio et al.	Neurothemis terminata	Animalia	Arthropoda	Insecta	Libellulidae	Neurothemis	terminata	species	Ris, 1911	Accepted	species	Ris, 1911	47BGC	https://www.catalogueoflife.org/data/taxon/47BGC	Aspacio, K. T., Yuto, C. M., Nuñeza, O. M., & Villanueva, R. J. (2013). Species diversity of Odonata in selected areas of Buru-un, Iligan City and Tubod, Lanao del Norte, Philippines. Animal Biology & Animal Husbandry, 5(2), 145-155.	https://doi.org/10.5281/zenodo.8188326
MOBIOS-000324	MaterialCitation	MOBIOS-000324	present	Aspacio, K. T., Yuto, C. M., Nuñeza, O. M., & Villanueva, R. J. (2013). Species diversity of Odonata in selected areas of Buru-un, Iligan City and Tubod, Lanao del Norte, Philippines. Animal Biology & Animal Husbandry, 5(2), 145-155.	2012	ASIA	PH	Northern Mindanao	Lanao del Norte	Iligan City	Buru-un	7.9833	123.867	EPSG:4326		Aspacio et al.	Neurothemis terminata	Animalia	Arthropoda	Insecta	Libellulidae	Neurothemis	terminata	species	Ris, 1911	Accepted	species	Ris, 1911	47BGC	https://www.catalogueoflife.org/data/taxon/47BGC	Aspacio, K. T., Yuto, C. M., Nuñeza, O. M., & Villanueva, R. J. (2013). Species diversity of Odonata in selected areas of Buru-un, Iligan City and Tubod, Lanao del Norte, Philippines. Animal Biology & Animal Husbandry, 5(2), 145-155.	https://doi.org/10.5281/zenodo.8188326
MOBIOS-000325	MaterialCitation	MOBIOS-000325	present	Aspacio, K. T., Yuto, C. M., Nuñeza, O. M., & Villanueva, R. J. (2013). Species diversity of Odonata in selected areas of Buru-un, Iligan City and Tubod, Lanao del Norte, Philippines. Animal Biology & Animal Husbandry, 5(2), 145-155.	2012	ASIA	PH	Northern Mindanao	Lanao del Norte	Iligan City	Buru-un	7.9833	123.917	EPSG:4326		Aspacio et al.	Neurothemis terminata	Animalia	Arthropoda	Insecta	Libellulidae	Neurothemis	terminata	species	Ris, 1911	Accepted	species	Ris, 1911	47BGC	https://www.catalogueoflife.org/data/taxon/47BGC	Aspacio, K. T., Yuto, C. M., Nuñeza, O. M., & Villanueva, R. J. (2013). Species diversity of Odonata in selected areas of Buru-un, Iligan City and Tubod, Lanao del Norte, Philippines. Animal Biology & Animal Husbandry, 5(2), 145-155.	https://doi.org/10.5281/zenodo.8188326
MOBIOS-000326	MaterialCitation	MOBIOS-000326	present	Aspacio, K. T., Yuto, C. M., Nuñeza, O. M., & Villanueva, R. J. (2013). Species diversity of Odonata in selected areas of Buru-un, Iligan City and Tubod, Lanao del Norte, Philippines. Animal Biology & Animal Husbandry, 5(2), 145-155.	2012	ASIA	PH	Northern Mindanao	Lanao del Norte	Iligan City	Buru-un	7.9833	123.867	EPSG:4326		Aspacio et al.	Neurothemis terminata	Animalia	Arthropoda	Insecta	Libellulidae	Neurothemis	terminata	species	Ris, 1911	Accepted	species	Ris, 1911	47BGC	https://www.catalogueoflife.org/data/taxon/47BGC	Aspacio, K. T., Yuto, C. M., Nuñeza, O. M., & Villanueva, R. J. (2013). Species diversity of Odonata in selected areas of Buru-un, Iligan City and Tubod, Lanao del Norte, Philippines. Animal Biology & Animal Husbandry, 5(2), 145-155.	https://doi.org/10.5281/zenodo.8188326
MOBIOS-000327	MaterialCitation	MOBIOS-000327	present	Aspacio, K. T., Yuto, C. M., Nuñeza, O. M., & Villanueva, R. J. (2013). Species diversity of Odonata in selected areas of Buru-un, Iligan City and Tubod, Lanao del Norte, Philippines. Animal Biology & Animal Husbandry, 5(2), 145-155.	2012	ASIA	PH	Northern Mindanao	Lanao del Norte	Iligan City	Buru-un	7.9833	123.917	EPSG:4326		Aspacio et al.	Orthetrum pruinosum	Animalia	Arthropoda	Insecta	Libellulidae	Orthetrum	pruinosum	species	(Burmeister, 1839)	Accepted	species	(Burmeister, 1839)	6SXC2	https://www.catalogueoflife.org/data/taxon/6SXC2	Aspacio, K. T., Yuto, C. M., Nuñeza, O. M., & Villanueva, R. J. (2013). Species diversity of Odonata in selected areas of Buru-un, Iligan City and Tubod, Lanao del Norte, Philippines. Animal Biology & Animal Husbandry, 5(2), 145-155.	https://doi.org/10.5281/zenodo.8188326
MOBIOS-000328	MaterialCitation	MOBIOS-000328	present	Aspacio, K. T., Yuto, C. M., Nuñeza, O. M., & Villanueva, R. J. (2013). Species diversity of Odonata in selected areas of Buru-un, Iligan City and Tubod, Lanao del Norte, Philippines. Animal Biology & Animal Husbandry, 5(2), 145-155.	2012	ASIA	PH	Northern Mindanao	Lanao del Norte	Iligan City	Buru-un	7.9833	123.867	EPSG:4326		Aspacio et al.	Orthetrum pruinosum	Animalia	Arthropoda	Insecta	Libellulidae	Orthetrum	pruinosum	species	(Burmeister, 1839)	Accepted	species	(Burmeister, 1839)	6SXC2	https://www.catalogueoflife.org/data/taxon/6SXC2	Aspacio, K. T., Yuto, C. M., Nuñeza, O. M., & Villanueva, R. J. (2013). Species diversity of Odonata in selected areas of Buru-un, Iligan City and Tubod, Lanao del Norte, Philippines. Animal Biology & Animal Husbandry, 5(2), 145-155.	https://doi.org/10.5281/zenodo.8188326
MOBIOS-000329	MaterialCitation	MOBIOS-000329	present	Aspacio, K. T., Yuto, C. M., Nuñeza, O. M., & Villanueva, R. J. (2013). Species diversity of Odonata in selected areas of Buru-un, Iligan City and Tubod, Lanao del Norte, Philippines. Animal Biology & Animal Husbandry, 5(2), 145-155.	2012	ASIA	PH	Northern Mindanao	Lanao del Norte	Iligan City	Buru-un	7.9833	123.867	EPSG:4326		Aspacio et al.	Orthetrum sabina	Animalia	Arthropoda	Insecta	Libellulidae	Orthetrum	sabina	species	(Drury, 1773)	Accepted	species	(Drury, 1773)	759BQ	https://www.catalogueoflife.org/data/taxon/759BQ	Aspacio, K. T., Yuto, C. M., Nuñeza, O. M., & Villanueva, R. J. (2013). Species diversity of Odonata in selected areas of Buru-un, Iligan City and Tubod, Lanao del Norte, Philippines. Animal Biology & Animal Husbandry, 5(2), 145-155.	https://doi.org/10.5281/zenodo.8188326
MOBIOS-000330	MaterialCitation	MOBIOS-000330	present	Aspacio, K. T., Yuto, C. M., Nuñeza, O. M., & Villanueva, R. J. (2013). Species diversity of Odonata in selected areas of Buru-un, Iligan City and Tubod, Lanao del Norte, Philippines. Animal Biology & Animal Husbandry, 5(2), 145-155.	2012	ASIA	PH	Northern Mindanao	Lanao del Norte	Iligan City	Buru-un	7.9833	123.917	EPSG:4326		Aspacio et al.	Orthetrum sabina	Animalia	Arthropoda	Insecta	Libellulidae	Orthetrum	sabina	species	(Drury, 1773)	Accepted	species	(Drury, 1773)	759BQ	https://www.catalogueoflife.org/data/taxon/759BQ	Aspacio, K. T., Yuto, C. M., Nuñeza, O. M., & Villanueva, R. J. (2013). Species diversity of Odonata in selected areas of Buru-un, Iligan City and Tubod, Lanao del Norte, Philippines. Animal Biology & Animal Husbandry, 5(2), 145-155.	https://doi.org/10.5281/zenodo.8188326
MOBIOS-000331	MaterialCitation	MOBIOS-000331	present	Aspacio, K. T., Yuto, C. M., Nuñeza, O. M., & Villanueva, R. J. (2013). Species diversity of Odonata in selected areas of Buru-un, Iligan City and Tubod, Lanao del Norte, Philippines. Animal Biology & Animal Husbandry, 5(2), 145-155.	2012	ASIA	PH	Northern Mindanao	Lanao del Norte	Iligan City	Buru-un	7.9833	123.867	EPSG:4326		Aspacio et al.	Orthetrum sabina	Animalia	Arthropoda	Insecta	Libellulidae	Orthetrum	sabina	species	(Drury, 1773)	Accepted	species	(Drury, 1773)	759BQ	https://www.catalogueoflife.org/data/taxon/759BQ	Aspacio, K. T., Yuto, C. M., Nuñeza, O. M., & Villanueva, R. J. (2013). Species diversity of Odonata in selected areas of Buru-un, Iligan City and Tubod, Lanao del Norte, Philippines. Animal Biology & Animal Husbandry, 5(2), 145-155.	https://doi.org/10.5281/zenodo.8188326
MOBIOS-000332	MaterialCitation	MOBIOS-000332	present	Aspacio, K. T., Yuto, C. M., Nuñeza, O. M., & Villanueva, R. J. (2013). Species diversity of Odonata in selected areas of Buru-un, Iligan City and Tubod, Lanao del Norte, Philippines. Animal Biology & Animal Husbandry, 5(2), 145-155.	2012	ASIA	PH	Northern Mindanao	Lanao del Norte	Iligan City	Buru-un	7.9833	123.867	EPSG:4326		Aspacio et al.	Pantala flavescens	Animalia	Arthropoda	Insecta	Libellulidae	Pantala	flavescens	species	(Fabricius, 1798)	Accepted	species	(Fabricius, 1798)	4CGSL	https://www.catalogueoflife.org/data/taxon/4CGSL	Aspacio, K. T., Yuto, C. M., Nuñeza, O. M., & Villanueva, R. J. (2013). Species diversity of Odonata in selected areas of Buru-un, Iligan City and Tubod, Lanao del Norte, Philippines. Animal Biology & Animal Husbandry, 5(2), 145-155.	https://doi.org/10.5281/zenodo.8188326
MOBIOS-000333	MaterialCitation	MOBIOS-000333	present	Aspacio, K. T., Yuto, C. M., Nuñeza, O. M., & Villanueva, R. J. (2013). Species diversity of Odonata in selected areas of Buru-un, Iligan City and Tubod, Lanao del Norte, Philippines. Animal Biology & Animal Husbandry, 5(2), 145-155.	2012	ASIA	PH	Northern Mindanao	Lanao del Norte	Iligan City	Buru-un	7.9833	123.917	EPSG:4326		Aspacio et al.	Pantala flavescens	Animalia	Arthropoda	Insecta	Libellulidae	Pantala	flavescens	species	(Fabricius, 1798)	Accepted	species	(Fabricius, 1798)	4CGSL	https://www.catalogueoflife.org/data/taxon/4CGSL	Aspacio, K. T., Yuto, C. M., Nuñeza, O. M., & Villanueva, R. J. (2013). Species diversity of Odonata in selected areas of Buru-un, Iligan City and Tubod, Lanao del Norte, Philippines. Animal Biology & Animal Husbandry, 5(2), 145-155.	https://doi.org/10.5281/zenodo.8188326
MOBIOS-000334	MaterialCitation	MOBIOS-000334	present	Aspacio, K. T., Yuto, C. M., Nuñeza, O. M., & Villanueva, R. J. (2013). Species diversity of Odonata in selected areas of Buru-un, Iligan City and Tubod, Lanao del Norte, Philippines. Animal Biology & Animal Husbandry, 5(2), 145-155.	2012	ASIA	PH	Northern Mindanao	Lanao del Norte	Iligan City	Buru-un	7.9833	123.867	EPSG:4326		Aspacio et al.	Pantala flavescens	Animalia	Arthropoda	Insecta	Libellulidae	Pantala	flavescens	species	(Fabricius, 1798)	Accepted	species	(Fabricius, 1798)	4CGSL	https://www.catalogueoflife.org/data/taxon/4CGSL	Aspacio, K. T., Yuto, C. M., Nuñeza, O. M., & Villanueva, R. J. (2013). Species diversity of Odonata in selected areas of Buru-un, Iligan City and Tubod, Lanao del Norte, Philippines. Animal Biology & Animal Husbandry, 5(2), 145-155.	https://doi.org/10.5281/zenodo.8188326
MOBIOS-000335	MaterialCitation	MOBIOS-000335	present	Aspacio, K. T., Yuto, C. M., Nuñeza, O. M., & Villanueva, R. J. (2013). Species diversity of Odonata in selected areas of Buru-un, Iligan City and Tubod, Lanao del Norte, Philippines. Animal Biology & Animal Husbandry, 5(2), 145-155.	2012	ASIA	PH	Northern Mindanao	Lanao del Norte	Iligan City	Buru-un	7.9833	123.867	EPSG:4326		Aspacio et al.	Potamarcha congener	Animalia	Arthropoda	Insecta	Libellulidae	Potamarcha	congener	species	Rambur, 1842	Accepted	species	Rambur, 1842	4M38N	https://www.catalogueoflife.org/data/taxon/4M38N	Aspacio, K. T., Yuto, C. M., Nuñeza, O. M., & Villanueva, R. J. (2013). Species diversity of Odonata in selected areas of Buru-un, Iligan City and Tubod, Lanao del Norte, Philippines. Animal Biology & Animal Husbandry, 5(2), 145-155.	https://doi.org/10.5281/zenodo.8188326
MOBIOS-000336	MaterialCitation	MOBIOS-000336	present	Aspacio, K. T., Yuto, C. M., Nuñeza, O. M., & Villanueva, R. J. (2013). Species diversity of Odonata in selected areas of Buru-un, Iligan City and Tubod, Lanao del Norte, Philippines. Animal Biology & Animal Husbandry, 5(2), 145-155.	2012	ASIA	PH	Northern Mindanao	Lanao del Norte	Iligan City	Buru-un	7.9833	123.917	EPSG:4326		Aspacio et al.	Potamarcha congener	Animalia	Arthropoda	Insecta	Libellulidae	Potamarcha	congener	species	Rambur, 1842	Accepted	species	Rambur, 1842	4M38N	https://www.catalogueoflife.org/data/taxon/4M38N	Aspacio, K. T., Yuto, C. M., Nuñeza, O. M., & Villanueva, R. J. (2013). Species diversity of Odonata in selected areas of Buru-un, Iligan City and Tubod, Lanao del Norte, Philippines. Animal Biology & Animal Husbandry, 5(2), 145-155.	https://doi.org/10.5281/zenodo.8188326
MOBIOS-000337	MaterialCitation	MOBIOS-000337	present	Aspacio, K. T., Yuto, C. M., Nuñeza, O. M., & Villanueva, R. J. (2013). Species diversity of Odonata in selected areas of Buru-un, Iligan City and Tubod, Lanao del Norte, Philippines. Animal Biology & Animal Husbandry, 5(2), 145-155.	2012	ASIA	PH	Northern Mindanao	Lanao del Norte	Iligan City	Buru-un	7.9833	123.917	EPSG:4326		Aspacio et al.	Prodasineura integra	Animalia	Arthropoda	Insecta	Platycnemididae	Prodasineura	integra	species	(Selys, 1882)	Accepted	species	(Selys, 1882)	4MQ2N	https://www.catalogueoflife.org/data/taxon/4MQ2N	Aspacio, K. T., Yuto, C. M., Nuñeza, O. M., & Villanueva, R. J. (2013). Species diversity of Odonata in selected areas of Buru-un, Iligan City and Tubod, Lanao del Norte, Philippines. Animal Biology & Animal Husbandry, 5(2), 145-155.	https://doi.org/10.5281/zenodo.8188326
MOBIOS-000338	MaterialCitation	MOBIOS-000338	present	Aspacio, K. T., Yuto, C. M., Nuñeza, O. M., & Villanueva, R. J. (2013). Species diversity of Odonata in selected areas of Buru-un, Iligan City and Tubod, Lanao del Norte, Philippines. Animal Biology & Animal Husbandry, 5(2), 145-155.	2012	ASIA	PH	Northern Mindanao	Lanao del Norte	Iligan City	Buru-un	8.7833	124.567	EPSG:4326		Aspacio et al.	Prodasineura integra	Animalia	Arthropoda	Insecta	Platycnemididae	Prodasineura	integra	species	(Selys, 1882)	Accepted	species	(Selys, 1882)	4MQ2N	https://www.catalogueoflife.org/data/taxon/4MQ2N	Aspacio, K. T., Yuto, C. M., Nuñeza, O. M., & Villanueva, R. J. (2013). Species diversity of Odonata in selected areas of Buru-un, Iligan City and Tubod, Lanao del Norte, Philippines. Animal Biology & Animal Husbandry, 5(2), 145-155.	https://doi.org/10.5281/zenodo.8188326
MOBIOS-000339	MaterialCitation	MOBIOS-000339	present	Aspacio, K. T., Yuto, C. M., Nuñeza, O. M., & Villanueva, R. J. (2013). Species diversity of Odonata in selected areas of Buru-un, Iligan City and Tubod, Lanao del Norte, Philippines. Animal Biology & Animal Husbandry, 5(2), 145-155.	2012	ASIA	PH	Northern Mindanao	Lanao del Norte	Iligan City	Buru-un	7.9833	123.917	EPSG:4326		Aspacio et al.	Prodasineura integra	Animalia	Arthropoda	Insecta	Platycnemididae	Prodasineura	integra	species	(Selys, 1882)	Accepted	species	(Selys, 1882)	4MQ2N	https://www.catalogueoflife.org/data/taxon/4MQ2N	Aspacio, K. T., Yuto, C. M., Nuñeza, O. M., & Villanueva, R. J. (2013). Species diversity of Odonata in selected areas of Buru-un, Iligan City and Tubod, Lanao del Norte, Philippines. Animal Biology & Animal Husbandry, 5(2), 145-155.	https://doi.org/10.5281/zenodo.8188326
MOBIOS-000340	MaterialCitation	MOBIOS-000340	present	Aspacio, K. T., Yuto, C. M., Nuñeza, O. M., & Villanueva, R. J. (2013). Species diversity of Odonata in selected areas of Buru-un, Iligan City and Tubod, Lanao del Norte, Philippines. Animal Biology & Animal Husbandry, 5(2), 145-155.	2012	ASIA	PH	Northern Mindanao	Lanao del Norte	Iligan City	Buru-un	7.9833	123.917	EPSG:4326		Aspacio et al.	Prodasineura integra	Animalia	Arthropoda	Insecta	Platycnemididae	Prodasineura	integra	species	(Selys, 1882)	Accepted	species	(Selys, 1882)	4MQ2N	https://www.catalogueoflife.org/data/taxon/4MQ2N	Aspacio, K. T., Yuto, C. M., Nuñeza, O. M., & Villanueva, R. J. (2013). Species diversity of Odonata in selected areas of Buru-un, Iligan City and Tubod, Lanao del Norte, Philippines. Animal Biology & Animal Husbandry, 5(2), 145-155.	https://doi.org/10.5281/zenodo.8188326
MOBIOS-000341	MaterialCitation	MOBIOS-000341	present	Aspacio, K. T., Yuto, C. M., Nuñeza, O. M., & Villanueva, R. J. (2013). Species diversity of Odonata in selected areas of Buru-un, Iligan City and Tubod, Lanao del Norte, Philippines. Animal Biology & Animal Husbandry, 5(2), 145-155.	2012	ASIA	PH	Northern Mindanao	Lanao del Norte	Iligan City	Buru-un	7.9833	123.867	EPSG:4326		Aspacio et al.	Prodasineura integra	Animalia	Arthropoda	Insecta	Platycnemididae	Prodasineura	integra	species	(Selys, 1882)	Accepted	species	(Selys, 1882)	4MQ2N	https://www.catalogueoflife.org/data/taxon/4MQ2N	Aspacio, K. T., Yuto, C. M., Nuñeza, O. M., & Villanueva, R. J. (2013). Species diversity of Odonata in selected areas of Buru-un, Iligan City and Tubod, Lanao del Norte, Philippines. Animal Biology & Animal Husbandry, 5(2), 145-155.	https://doi.org/10.5281/zenodo.8188326
MOBIOS-000342	MaterialCitation	MOBIOS-000342	present	Aspacio, K. T., Yuto, C. M., Nuñeza, O. M., & Villanueva, R. J. (2013). Species diversity of Odonata in selected areas of Buru-un, Iligan City and Tubod, Lanao del Norte, Philippines. Animal Biology & Animal Husbandry, 5(2), 145-155.	2012	ASIA	PH	Northern Mindanao	Lanao del Norte	Iligan City	Buru-un	7.9833	123.867	EPSG:4326		Aspacio et al.	Pseudagrion microcephalum	Animalia	Arthropoda	Insecta	Coenagrionidae	Pseudagrion	microcephalum	species	(Rambur, 1842)	Accepted	species	(Rambur, 1842)	4NJD7	https://www.catalogueoflife.org/data/taxon/4NJD7	Aspacio, K. T., Yuto, C. M., Nuñeza, O. M., & Villanueva, R. J. (2013). Species diversity of Odonata in selected areas of Buru-un, Iligan City and Tubod, Lanao del Norte, Philippines. Animal Biology & Animal Husbandry, 5(2), 145-155.	https://doi.org/10.5281/zenodo.8188326
MOBIOS-000343	MaterialCitation	MOBIOS-000343	present	Aspacio, K. T., Yuto, C. M., Nuñeza, O. M., & Villanueva, R. J. (2013). Species diversity of Odonata in selected areas of Buru-un, Iligan City and Tubod, Lanao del Norte, Philippines. Animal Biology & Animal Husbandry, 5(2), 145-155.	2012	ASIA	PH	Northern Mindanao	Lanao del Norte	Iligan City	Buru-un	7.9833	123.917	EPSG:4326		Aspacio et al.	Pseudagrion pilidorsum	Animalia	Arthropoda	Insecta	Coenagrionidae	Pseudagrion	pilidorsum	species	(Brauer, 1868)	Accepted	species	(Brauer, 1868)	4NJDP	https://www.catalogueoflife.org/data/taxon/4NJDP	Aspacio, K. T., Yuto, C. M., Nuñeza, O. M., & Villanueva, R. J. (2013). Species diversity of Odonata in selected areas of Buru-un, Iligan City and Tubod, Lanao del Norte, Philippines. Animal Biology & Animal Husbandry, 5(2), 145-155.	https://doi.org/10.5281/zenodo.8188326
MOBIOS-000344	MaterialCitation	MOBIOS-000344	present	Aspacio, K. T., Yuto, C. M., Nuñeza, O. M., & Villanueva, R. J. (2013). Species diversity of Odonata in selected areas of Buru-un, Iligan City and Tubod, Lanao del Norte, Philippines. Animal Biology & Animal Husbandry, 5(2), 145-155.	2012	ASIA	PH	Northern Mindanao	Lanao del Norte	Iligan City	Buru-un	8.7833	124.567	EPSG:4326		Aspacio et al.	Pseudagrion pilidorsum	Animalia	Arthropoda	Insecta	Coenagrionidae	Pseudagrion	pilidorsum	species	(Brauer, 1868)	Accepted	species	(Brauer, 1868)	4NJDP	https://www.catalogueoflife.org/data/taxon/4NJDP	Aspacio, K. T., Yuto, C. M., Nuñeza, O. M., & Villanueva, R. J. (2013). Species diversity of Odonata in selected areas of Buru-un, Iligan City and Tubod, Lanao del Norte, Philippines. Animal Biology & Animal Husbandry, 5(2), 145-155.	https://doi.org/10.5281/zenodo.8188326
MOBIOS-000345	MaterialCitation	MOBIOS-000345	present	Aspacio, K. T., Yuto, C. M., Nuñeza, O. M., & Villanueva, R. J. (2013). Species diversity of Odonata in selected areas of Buru-un, Iligan City and Tubod, Lanao del Norte, Philippines. Animal Biology & Animal Husbandry, 5(2), 145-155.	2012	ASIA	PH	Northern Mindanao	Lanao del Norte	Iligan City	Buru-un	7.9833	123.917	EPSG:4326		Aspacio et al.	Pseudagrion pilidorsum	Animalia	Arthropoda	Insecta	Coenagrionidae	Pseudagrion	pilidorsum	species	(Brauer, 1868)	Accepted	species	(Brauer, 1868)	4NJDP	https://www.catalogueoflife.org/data/taxon/4NJDP	Aspacio, K. T., Yuto, C. M., Nuñeza, O. M., & Villanueva, R. J. (2013). Species diversity of Odonata in selected areas of Buru-un, Iligan City and Tubod, Lanao del Norte, Philippines. Animal Biology & Animal Husbandry, 5(2), 145-155.	https://doi.org/10.5281/zenodo.8188326
MOBIOS-000346	MaterialCitation	MOBIOS-000346	present	Aspacio, K. T., Yuto, C. M., Nuñeza, O. M., & Villanueva, R. J. (2013). Species diversity of Odonata in selected areas of Buru-un, Iligan City and Tubod, Lanao del Norte, Philippines. Animal Biology & Animal Husbandry, 5(2), 145-155.	2012	ASIA	PH	Northern Mindanao	Lanao del Norte	Iligan City	Buru-un	7.9833	123.917	EPSG:4326		Aspacio et al.	Pseudagrion pilidorsum	Animalia	Arthropoda	Insecta	Coenagrionidae	Pseudagrion	pilidorsum	species	(Brauer, 1868)	Accepted	species	(Brauer, 1868)	4NJDP	https://www.catalogueoflife.org/data/taxon/4NJDP	Aspacio, K. T., Yuto, C. M., Nuñeza, O. M., & Villanueva, R. J. (2013). Species diversity of Odonata in selected areas of Buru-un, Iligan City and Tubod, Lanao del Norte, Philippines. Animal Biology & Animal Husbandry, 5(2), 145-155.	https://doi.org/10.5281/zenodo.8188326
MOBIOS-000347	MaterialCitation	MOBIOS-000347	present	Aspacio, K. T., Yuto, C. M., Nuñeza, O. M., & Villanueva, R. J. (2013). Species diversity of Odonata in selected areas of Buru-un, Iligan City and Tubod, Lanao del Norte, Philippines. Animal Biology & Animal Husbandry, 5(2), 145-155.	2012	ASIA	PH	Northern Mindanao	Lanao del Norte	Iligan City	Buru-un	7.9833	123.867	EPSG:4326		Aspacio et al.	Pseudagrion pilidorsum	Animalia	Arthropoda	Insecta	Coenagrionidae	Pseudagrion	pilidorsum	species	(Brauer, 1868)	Accepted	species	(Brauer, 1868)	4NJDP	https://www.catalogueoflife.org/data/taxon/4NJDP	Aspacio, K. T., Yuto, C. M., Nuñeza, O. M., & Villanueva, R. J. (2013). Species diversity of Odonata in selected areas of Buru-un, Iligan City and Tubod, Lanao del Norte, Philippines. Animal Biology & Animal Husbandry, 5(2), 145-155.	https://doi.org/10.5281/zenodo.8188326
MOBIOS-000348	MaterialCitation	MOBIOS-000348	present	Aspacio, K. T., Yuto, C. M., Nuñeza, O. M., & Villanueva, R. J. (2013). Species diversity of Odonata in selected areas of Buru-un, Iligan City and Tubod, Lanao del Norte, Philippines. Animal Biology & Animal Husbandry, 5(2), 145-155.	2012	ASIA	PH	Northern Mindanao	Lanao del Norte	Iligan City	Buru-un	8.5833	124.483	EPSG:4326		Aspacio et al.	Pseudagrion pilidorsum	Animalia	Arthropoda	Insecta	Coenagrionidae	Pseudagrion	pilidorsum	species	(Brauer, 1868)	Accepted	species	(Brauer, 1868)	4NJDP	https://www.catalogueoflife.org/data/taxon/4NJDP	Aspacio, K. T., Yuto, C. M., Nuñeza, O. M., & Villanueva, R. J. (2013). Species diversity of Odonata in selected areas of Buru-un, Iligan City and Tubod, Lanao del Norte, Philippines. Animal Biology & Animal Husbandry, 5(2), 145-155.	https://doi.org/10.5281/zenodo.8188326
MOBIOS-000349	MaterialCitation	MOBIOS-000349	present	Aspacio, K. T., Yuto, C. M., Nuñeza, O. M., & Villanueva, R. J. (2013). Species diversity of Odonata in selected areas of Buru-un, Iligan City and Tubod, Lanao del Norte, Philippines. Animal Biology & Animal Husbandry, 5(2), 145-155.	2012	ASIA	PH	Northern Mindanao	Lanao del Norte	Iligan City	Buru-un	7.9833	123.917	EPSG:4326		Aspacio et al.	Rhinocypha colorata	Animalia	Arthropoda	Insecta	Chlorocyphidae	Rhinocypha	colorata	species	Hagen in Selys, 1869	Accepted	species	Hagen in Selys, 1869	4S8TF	https://www.catalogueoflife.org/data/taxon/4S8TF	Aspacio, K. T., Yuto, C. M., Nuñeza, O. M., & Villanueva, R. J. (2013). Species diversity of Odonata in selected areas of Buru-un, Iligan City and Tubod, Lanao del Norte, Philippines. Animal Biology & Animal Husbandry, 5(2), 145-155.	https://doi.org/10.5281/zenodo.8188326
MOBIOS-000350	MaterialCitation	MOBIOS-000350	present	Aspacio, K. T., Yuto, C. M., Nuñeza, O. M., & Villanueva, R. J. (2013). Species diversity of Odonata in selected areas of Buru-un, Iligan City and Tubod, Lanao del Norte, Philippines. Animal Biology & Animal Husbandry, 5(2), 145-155.	2012	ASIA	PH	Northern Mindanao	Lanao del Norte	Iligan City	Buru-un	7.9833	123.917	EPSG:4326		Aspacio et al.	Rhinocypha colorata	Animalia	Arthropoda	Insecta	Chlorocyphidae	Rhinocypha	colorata	species	Hagen in Selys, 1869	Accepted	species	Hagen in Selys, 1869	4S8TF	https://www.catalogueoflife.org/data/taxon/4S8TF	Aspacio, K. T., Yuto, C. M., Nuñeza, O. M., & Villanueva, R. J. (2013). Species diversity of Odonata in selected areas of Buru-un, Iligan City and Tubod, Lanao del Norte, Philippines. Animal Biology & Animal Husbandry, 5(2), 145-155.	https://doi.org/10.5281/zenodo.8188326
MOBIOS-000351	MaterialCitation	MOBIOS-000351	present	Aspacio, K. T., Yuto, C. M., Nuñeza, O. M., & Villanueva, R. J. (2013). Species diversity of Odonata in selected areas of Buru-un, Iligan City and Tubod, Lanao del Norte, Philippines. Animal Biology & Animal Husbandry, 5(2), 145-155.	2012	ASIA	PH	Northern Mindanao	Lanao del Norte	Iligan City	Buru-un	7.9833	123.867	EPSG:4326		Aspacio et al.	Rhinocypha colorata	Animalia	Arthropoda	Insecta	Chlorocyphidae	Rhinocypha	colorata	species	Hagen in Selys, 1869	Accepted	species	Hagen in Selys, 1869	4S8TF	https://www.catalogueoflife.org/data/taxon/4S8TF	Aspacio, K. T., Yuto, C. M., Nuñeza, O. M., & Villanueva, R. J. (2013). Species diversity of Odonata in selected areas of Buru-un, Iligan City and Tubod, Lanao del Norte, Philippines. Animal Biology & Animal Husbandry, 5(2), 145-155.	https://doi.org/10.5281/zenodo.8188326
MOBIOS-000352	MaterialCitation	MOBIOS-000352	present	Aspacio, K. T., Yuto, C. M., Nuñeza, O. M., & Villanueva, R. J. (2013). Species diversity of Odonata in selected areas of Buru-un, Iligan City and Tubod, Lanao del Norte, Philippines. Animal Biology & Animal Husbandry, 5(2), 145-155.	2012	ASIA	PH	Northern Mindanao	Lanao del Norte	Iligan City	Buru-un	8.5833	124.483	EPSG:4326		Aspacio et al.	Rhyothemis phyllis	Animalia	Arthropoda	Insecta	Libellulidae	Rhyothemis	phylis	species	(Sulzer, 1776)	Accepted	species	(Sulzer, 1776)	78VF5	https://www.catalogueoflife.org/data/taxon/78VF5	Aspacio, K. T., Yuto, C. M., Nuñeza, O. M., & Villanueva, R. J. (2013). Species diversity of Odonata in selected areas of Buru-un, Iligan City and Tubod, Lanao del Norte, Philippines. Animal Biology & Animal Husbandry, 5(2), 145-155.	https://doi.org/10.5281/zenodo.8188326
MOBIOS-000353	MaterialCitation	MOBIOS-000353	present	Aspacio, K. T., Yuto, C. M., Nuñeza, O. M., & Villanueva, R. J. (2013). Species diversity of Odonata in selected areas of Buru-un, Iligan City and Tubod, Lanao del Norte, Philippines. Animal Biology & Animal Husbandry, 5(2), 145-155.	2012	ASIA	PH	Northern Mindanao	Lanao del Norte	Iligan City	Buru-un	8.4667	124.233	EPSG:4326		Aspacio et al.	Risiocnemis atripes	Animalia	Arthropoda	Insecta	Platycnemididae	Risiocnemis	atripes	species	Needham & Gyger, 1941		species	Needham & Gyger, 1941			Aspacio, K. T., Yuto, C. M., Nuñeza, O. M., & Villanueva, R. J. (2013). Species diversity of Odonata in selected areas of Buru-un, Iligan City and Tubod, Lanao del Norte, Philippines. Animal Biology & Animal Husbandry, 5(2), 145-155.	https://doi.org/10.5281/zenodo.8188326
MOBIOS-000354	MaterialCitation	MOBIOS-000354	present	Aspacio, K. T., Yuto, C. M., Nuñeza, O. M., & Villanueva, R. J. (2013). Species diversity of Odonata in selected areas of Buru-un, Iligan City and Tubod, Lanao del Norte, Philippines. Animal Biology & Animal Husbandry, 5(2), 145-155.	2012	ASIA	PH	Northern Mindanao	Lanao del Norte	Iligan City	Buru-un	7.9833	123.867	EPSG:4326		Aspacio et al.	Tholymis tillarga	Animalia	Arthropoda	Insecta	Libellulidae	Tholymis	tillarga	species	(Fabricius, 1798)	Accepted	species	(Fabricius, 1798)	56JGF	https://www.catalogueoflife.org/data/taxon/56JGF	Aspacio, K. T., Yuto, C. M., Nuñeza, O. M., & Villanueva, R. J. (2013). Species diversity of Odonata in selected areas of Buru-un, Iligan City and Tubod, Lanao del Norte, Philippines. Animal Biology & Animal Husbandry, 5(2), 145-155.	https://doi.org/10.5281/zenodo.8188326
MOBIOS-000355	MaterialCitation	MOBIOS-000355	present	Aspacio, K. T., Yuto, C. M., Nuñeza, O. M., & Villanueva, R. J. (2013). Species diversity of Odonata in selected areas of Buru-un, Iligan City and Tubod, Lanao del Norte, Philippines. Animal Biology & Animal Husbandry, 5(2), 145-155.	2012	ASIA	PH	Northern Mindanao	Lanao del Norte	Iligan City	Buru-un	7.9833	123.917	EPSG:4326		Aspacio et al.	Trithemis aurora	Animalia	Arthropoda	Insecta	Libellulidae	Trithemis	aurora	species	(Burmeister, 1839)	Accepted	species	(Burmeister, 1839)	593VQ	https://www.catalogueoflife.org/data/taxon/593VQ	Aspacio, K. T., Yuto, C. M., Nuñeza, O. M., & Villanueva, R. J. (2013). Species diversity of Odonata in selected areas of Buru-un, Iligan City and Tubod, Lanao del Norte, Philippines. Animal Biology & Animal Husbandry, 5(2), 145-155.	https://doi.org/10.5281/zenodo.8188326
MOBIOS-000356	MaterialCitation	MOBIOS-000356	present	Aspacio, K. T., Yuto, C. M., Nuñeza, O. M., & Villanueva, R. J. (2013). Species diversity of Odonata in selected areas of Buru-un, Iligan City and Tubod, Lanao del Norte, Philippines. Animal Biology & Animal Husbandry, 5(2), 145-155.	2012	ASIA	PH	Northern Mindanao	Lanao del Norte	Iligan City	Buru-un	8.7833	124.567	EPSG:4326		Aspacio et al.	Trithemis aurora	Animalia	Arthropoda	Insecta	Libellulidae	Trithemis	aurora	species	(Burmeister, 1839)	Accepted	species	(Burmeister, 1839)	593VQ	https://www.catalogueoflife.org/data/taxon/593VQ	Aspacio, K. T., Yuto, C. M., Nuñeza, O. M., & Villanueva, R. J. (2013). Species diversity of Odonata in selected areas of Buru-un, Iligan City and Tubod, Lanao del Norte, Philippines. Animal Biology & Animal Husbandry, 5(2), 145-155.	https://doi.org/10.5281/zenodo.8188326
MOBIOS-000357	MaterialCitation	MOBIOS-000357	present	Aspacio, K. T., Yuto, C. M., Nuñeza, O. M., & Villanueva, R. J. (2013). Species diversity of Odonata in selected areas of Buru-un, Iligan City and Tubod, Lanao del Norte, Philippines. Animal Biology & Animal Husbandry, 5(2), 145-155.	2012	ASIA	PH	Northern Mindanao	Lanao del Norte	Iligan City	Buru-un	7.9833	123.867	EPSG:4326		Aspacio et al.	Trithemis aurora	Animalia	Arthropoda	Insecta	Libellulidae	Trithemis	aurora	species	(Burmeister, 1839)	Accepted	species	(Burmeister, 1839)	593VQ	https://www.catalogueoflife.org/data/taxon/593VQ	Aspacio, K. T., Yuto, C. M., Nuñeza, O. M., & Villanueva, R. J. (2013). Species diversity of Odonata in selected areas of Buru-un, Iligan City and Tubod, Lanao del Norte, Philippines. Animal Biology & Animal Husbandry, 5(2), 145-155.	https://doi.org/10.5281/zenodo.8188326
MOBIOS-000358	MaterialCitation	MOBIOS-000358	present	Aspacio, K. T., Yuto, C. M., Nuñeza, O. M., & Villanueva, R. J. (2013). Species diversity of Odonata in selected areas of Buru-un, Iligan City and Tubod, Lanao del Norte, Philippines. Animal Biology & Animal Husbandry, 5(2), 145-155.	2012	ASIA	PH	Northern Mindanao	Lanao del Norte	Iligan City	Buru-un	7.9833	123.917	EPSG:4326		Aspacio et al.	Trithemis aurora	Animalia	Arthropoda	Insecta	Libellulidae	Trithemis	aurora	species	(Burmeister, 1839)	Accepted	species	(Burmeister, 1839)	593VQ	https://www.catalogueoflife.org/data/taxon/593VQ	Aspacio, K. T., Yuto, C. M., Nuñeza, O. M., & Villanueva, R. J. (2013). Species diversity of Odonata in selected areas of Buru-un, Iligan City and Tubod, Lanao del Norte, Philippines. Animal Biology & Animal Husbandry, 5(2), 145-155.	https://doi.org/10.5281/zenodo.8188326
MOBIOS-000359	MaterialCitation	MOBIOS-000359	present	Aspacio, K. T., Yuto, C. M., Nuñeza, O. M., & Villanueva, R. J. (2013). Species diversity of Odonata in selected areas of Buru-un, Iligan City and Tubod, Lanao del Norte, Philippines. Animal Biology & Animal Husbandry, 5(2), 145-155.	2012	ASIA	PH	Northern Mindanao	Lanao del Norte	Iligan City	Buru-un	7.9833	123.917	EPSG:4326		Aspacio et al.	Trithemis aurora	Animalia	Arthropoda	Insecta	Libellulidae	Trithemis	aurora	species	(Burmeister, 1839)	Accepted	species	(Burmeister, 1839)	593VQ	https://www.catalogueoflife.org/data/taxon/593VQ	Aspacio, K. T., Yuto, C. M., Nuñeza, O. M., & Villanueva, R. J. (2013). Species diversity of Odonata in selected areas of Buru-un, Iligan City and Tubod, Lanao del Norte, Philippines. Animal Biology & Animal Husbandry, 5(2), 145-155.	https://doi.org/10.5281/zenodo.8188326
MOBIOS-000360	MaterialCitation	MOBIOS-000360	present	Aspacio, K. T., Yuto, C. M., Nuñeza, O. M., & Villanueva, R. J. (2013). Species diversity of Odonata in selected areas of Buru-un, Iligan City and Tubod, Lanao del Norte, Philippines. Animal Biology & Animal Husbandry, 5(2), 145-155.	2012	ASIA	PH	Northern Mindanao	Lanao del Norte	Iligan City	Buru-un	7.9833	123.867	EPSG:4326		Aspacio et al.	Trithemis aurora	Animalia	Arthropoda	Insecta	Libellulidae	Trithemis	aurora	species	(Burmeister, 1839)	Accepted	species	(Burmeister, 1839)	593VQ	https://www.catalogueoflife.org/data/taxon/593VQ	Aspacio, K. T., Yuto, C. M., Nuñeza, O. M., & Villanueva, R. J. (2013). Species diversity of Odonata in selected areas of Buru-un, Iligan City and Tubod, Lanao del Norte, Philippines. Animal Biology & Animal Husbandry, 5(2), 145-155.	https://doi.org/10.5281/zenodo.8188326
MOBIOS-000361	MaterialCitation	MOBIOS-000361	present	Aspacio, K. T., Yuto, C. M., Nuñeza, O. M., & Villanueva, R. J. (2013). Species diversity of Odonata in selected areas of Buru-un, Iligan City and Tubod, Lanao del Norte, Philippines. Animal Biology & Animal Husbandry, 5(2), 145-155.	2012	ASIA	PH	Northern Mindanao	Lanao del Norte	Iligan City	Buru-un	8.5833	124.483	EPSG:4326		Aspacio et al.	Trithemis aurora	Animalia	Arthropoda	Insecta	Libellulidae	Trithemis	aurora	species	(Burmeister, 1839)	Accepted	species	(Burmeister, 1839)	593VQ	https://www.catalogueoflife.org/data/taxon/593VQ	Aspacio, K. T., Yuto, C. M., Nuñeza, O. M., & Villanueva, R. J. (2013). Species diversity of Odonata in selected areas of Buru-un, Iligan City and Tubod, Lanao del Norte, Philippines. Animal Biology & Animal Husbandry, 5(2), 145-155.	https://doi.org/10.5281/zenodo.8188326
MOBIOS-000362	MaterialCitation	MOBIOS-000362	present	Aspacio, K. T., Yuto, C. M., Nuñeza, O. M., & Villanueva, R. J. (2013). Species diversity of Odonata in selected areas of Buru-un, Iligan City and Tubod, Lanao del Norte, Philippines. Animal Biology & Animal Husbandry, 5(2), 145-155.	2012	ASIA	PH	Northern Mindanao	Lanao del Norte	Iligan City	Buru-un	8.7833	124.567	EPSG:4326		Aspacio et al.	Zyxomma obtusum	Animalia	Arthropoda	Insecta	Libellulidae	Zyxomma	obtusum	species	Albarda, 1881	Accepted	species	Albarda, 1881	5DDT8	https://www.catalogueoflife.org/data/taxon/5DDT8	Aspacio, K. T., Yuto, C. M., Nuñeza, O. M., & Villanueva, R. J. (2013). Species diversity of Odonata in selected areas of Buru-un, Iligan City and Tubod, Lanao del Norte, Philippines. Animal Biology & Animal Husbandry, 5(2), 145-155.	https://doi.org/10.5281/zenodo.8188326
MOBIOS-000363	MaterialCitation	MOBIOS-000363	present	Ates, F. B., & Delima, E. M. M. (2008). Assemblage and microhabitats of anurans from Mt. Sinaka, Arakan, Cotabato and Mt. Hamiguitan, Davao Oriental, Mindanao Island, Philippines. Journal of Nature Studies, 7(1), 101-107.	2004/2005	ASIA	PH	SOCCSKSARGEN	North Cotabato	Arakan	Mount Sinaka	7.3738	125.213	EPSG:4326		Ates and Delima	Ansonia muelleri	Animalia	Chordata	Amphibia	Bufonidae	Ansonia	muelleri	species	(Boulenger, 1887)	Accepted	species	(Boulenger, 1887)	66XY3	https://www.catalogueoflife.org/data/taxon/66XY3	Ates, F. B., & Delima, E. M. M. (2008). Assemblage and microhabitats of anurans from Mt. Sinaka, Arakan, Cotabato and Mt. Hamiguitan, Davao Oriental, Mindanao Island, Philippines. Journal of Nature Studies, 7(1), 101-107.	https://doi.org/10.5281/zenodo.8188380
MOBIOS-000364	MaterialCitation	MOBIOS-000364	present	Ates, F. B., & Delima, E. M. M. (2008). Assemblage and microhabitats of anurans from Mt. Sinaka, Arakan, Cotabato and Mt. Hamiguitan, Davao Oriental, Mindanao Island, Philippines. Journal of Nature Studies, 7(1), 101-107.	2004/2005	ASIA	PH	SOCCSKSARGEN	North Cotabato	Arakan	Mount Sinaka	7.3738	125.213	EPSG:4326		Ates and Delima	Chaperina fusca	Animalia	Chordata	Amphibia	Microhylidae	Chaperina	fusca	species	Mocquard, 1892	Accepted	species	Mocquard, 1892	TMCZ	https://www.catalogueoflife.org/data/taxon/TMCZ	Ates, F. B., & Delima, E. M. M. (2008). Assemblage and microhabitats of anurans from Mt. Sinaka, Arakan, Cotabato and Mt. Hamiguitan, Davao Oriental, Mindanao Island, Philippines. Journal of Nature Studies, 7(1), 101-107.	https://doi.org/10.5281/zenodo.8188380
MOBIOS-000365	MaterialCitation	MOBIOS-000365	present	Ates, F. B., & Delima, E. M. M. (2008). Assemblage and microhabitats of anurans from Mt. Sinaka, Arakan, Cotabato and Mt. Hamiguitan, Davao Oriental, Mindanao Island, Philippines. Journal of Nature Studies, 7(1), 101-107.	2004/2005	ASIA	PH	SOCCSKSARGEN	North Cotabato	Arakan	Mount Sinaka	7.3738	125.213	EPSG:4326		Ates and Delima	Fejervarya limnocharis	Animalia	Chordata	Amphibia	Dicroglossidae	Fejervarya	limnocharis	species	(Gravenhorst, 1829)	Accepted	species	(Gravenhorst, 1829)	3DXDM	https://www.catalogueoflife.org/data/taxon/3DXDM	Ates, F. B., & Delima, E. M. M. (2008). Assemblage and microhabitats of anurans from Mt. Sinaka, Arakan, Cotabato and Mt. Hamiguitan, Davao Oriental, Mindanao Island, Philippines. Journal of Nature Studies, 7(1), 101-107.	https://doi.org/10.5281/zenodo.8188380
MOBIOS-000366	MaterialCitation	MOBIOS-000366	present	Ates, F. B., & Delima, E. M. M. (2008). Assemblage and microhabitats of anurans from Mt. Sinaka, Arakan, Cotabato and Mt. Hamiguitan, Davao Oriental, Mindanao Island, Philippines. Journal of Nature Studies, 7(1), 101-107.	2004/2005	ASIA	PH	SOCCSKSARGEN	North Cotabato	Arakan	Mount Sinaka	7.3738	125.213	EPSG:4326		Ates and Delima	Kalophrynus pleurostigma	Animalia	Chordata	Amphibia	Microhylidae	Kalophrynus	pleurostigma	species	Tschudi, 1838	Accepted	species	Tschudi, 1838	6NK4W	https://www.catalogueoflife.org/data/taxon/6NK4W	Ates, F. B., & Delima, E. M. M. (2008). Assemblage and microhabitats of anurans from Mt. Sinaka, Arakan, Cotabato and Mt. Hamiguitan, Davao Oriental, Mindanao Island, Philippines. Journal of Nature Studies, 7(1), 101-107.	https://doi.org/10.5281/zenodo.8188380
MOBIOS-000367	MaterialCitation	MOBIOS-000367	present	Ates, F. B., & Delima, E. M. M. (2008). Assemblage and microhabitats of anurans from Mt. Sinaka, Arakan, Cotabato and Mt. Hamiguitan, Davao Oriental, Mindanao Island, Philippines. Journal of Nature Studies, 7(1), 101-107.	2004/2005	ASIA	PH	SOCCSKSARGEN	North Cotabato	Arakan	Mount Sinaka	7.3738	125.213	EPSG:4326		Ates and Delima	Leptobrachium	Animalia	Chordata	Amphibia	Megophryidae	Leptobrachium		genus	Tschudi, 1838	Accepted	genus	Tschudi, 1838	638Y7	https://www.catalogueoflife.org/data/taxon/638Y7	Ates, F. B., & Delima, E. M. M. (2008). Assemblage and microhabitats of anurans from Mt. Sinaka, Arakan, Cotabato and Mt. Hamiguitan, Davao Oriental, Mindanao Island, Philippines. Journal of Nature Studies, 7(1), 101-107.	https://doi.org/10.5281/zenodo.8188380
MOBIOS-000368	MaterialCitation	MOBIOS-000368	present	Ates, F. B., & Delima, E. M. M. (2008). Assemblage and microhabitats of anurans from Mt. Sinaka, Arakan, Cotabato and Mt. Hamiguitan, Davao Oriental, Mindanao Island, Philippines. Journal of Nature Studies, 7(1), 101-107.	2004/2005	ASIA	PH	SOCCSKSARGEN	North Cotabato	Arakan	Mount Sinaka	7.3738	125.213	EPSG:4326		Ates and Delima	Limnonectes diuatus	Animalia	Chordata	Amphibia	Dicroglossidae	Limnonectes	diuatus	species	(Brown & Alcala, 1977)	Accepted	species	(Brown & Alcala, 1977)	6QDL7	https://www.catalogueoflife.org/data/taxon/6QDL7	Ates, F. B., & Delima, E. M. M. (2008). Assemblage and microhabitats of anurans from Mt. Sinaka, Arakan, Cotabato and Mt. Hamiguitan, Davao Oriental, Mindanao Island, Philippines. Journal of Nature Studies, 7(1), 101-107.	https://doi.org/10.5281/zenodo.8188380
MOBIOS-000369	MaterialCitation	MOBIOS-000369	present	Ates, F. B., & Delima, E. M. M. (2008). Assemblage and microhabitats of anurans from Mt. Sinaka, Arakan, Cotabato and Mt. Hamiguitan, Davao Oriental, Mindanao Island, Philippines. Journal of Nature Studies, 7(1), 101-107.	2004/2005	ASIA	PH	SOCCSKSARGEN	North Cotabato	Arakan	Mount Sinaka	7.3738	125.213	EPSG:4326		Ates and Delima	Limnonectes leytensis	Animalia	Chordata	Amphibia	Dicroglossidae	Limnonectes	leytensis	species	(Boettger, 1893)	Accepted	species	(Boettger, 1893)	72DKL	https://www.catalogueoflife.org/data/taxon/72DKL	Ates, F. B., & Delima, E. M. M. (2008). Assemblage and microhabitats of anurans from Mt. Sinaka, Arakan, Cotabato and Mt. Hamiguitan, Davao Oriental, Mindanao Island, Philippines. Journal of Nature Studies, 7(1), 101-107.	https://doi.org/10.5281/zenodo.8188380
MOBIOS-000370	MaterialCitation	MOBIOS-000370	present	Ates, F. B., & Delima, E. M. M. (2008). Assemblage and microhabitats of anurans from Mt. Sinaka, Arakan, Cotabato and Mt. Hamiguitan, Davao Oriental, Mindanao Island, Philippines. Journal of Nature Studies, 7(1), 101-107.	2004/2005	ASIA	PH	SOCCSKSARGEN	North Cotabato	Arakan	Mount Sinaka	7.3738	125.213	EPSG:4326		Ates and Delima	Limnonectes magnus	Animalia	Chordata	Amphibia	Dicroglossidae	Limnonectes	magnus	species	(Stejneger, 1910)	Accepted	species	(Stejneger, 1910)	72DKH	https://www.catalogueoflife.org/data/taxon/72DKH	Ates, F. B., & Delima, E. M. M. (2008). Assemblage and microhabitats of anurans from Mt. Sinaka, Arakan, Cotabato and Mt. Hamiguitan, Davao Oriental, Mindanao Island, Philippines. Journal of Nature Studies, 7(1), 101-107.	https://doi.org/10.5281/zenodo.8188380
MOBIOS-000371	MaterialCitation	MOBIOS-000371	present	Ates, F. B., & Delima, E. M. M. (2008). Assemblage and microhabitats of anurans from Mt. Sinaka, Arakan, Cotabato and Mt. Hamiguitan, Davao Oriental, Mindanao Island, Philippines. Journal of Nature Studies, 7(1), 101-107.	2004/2005	ASIA	PH	SOCCSKSARGEN	North Cotabato	Arakan	Mount Sinaka	7.3738	125.213	EPSG:4326		Ates and Delima	Limnonectes parvus	Animalia	Chordata	Amphibia	Dicroglossidae	Limnonectes	parvus	species	(Taylor, 1920)	Accepted	species	(Taylor, 1920)	6QCZS	https://www.catalogueoflife.org/data/taxon/6QCZS	Ates, F. B., & Delima, E. M. M. (2008). Assemblage and microhabitats of anurans from Mt. Sinaka, Arakan, Cotabato and Mt. Hamiguitan, Davao Oriental, Mindanao Island, Philippines. Journal of Nature Studies, 7(1), 101-107.	https://doi.org/10.5281/zenodo.8188380
MOBIOS-000372	MaterialCitation	MOBIOS-000372	present	Ates, F. B., & Delima, E. M. M. (2008). Assemblage and microhabitats of anurans from Mt. Sinaka, Arakan, Cotabato and Mt. Hamiguitan, Davao Oriental, Mindanao Island, Philippines. Journal of Nature Studies, 7(1), 101-107.	2004/2005	ASIA	PH	SOCCSKSARGEN	North Cotabato	Arakan	Mount Sinaka	7.3738	125.213	EPSG:4326		Ates and Delima	Megophrys stejnegeri	Animalia	Chordata	Amphibia	Megophryidae	Megophrys	stejnegeri	species	Taylor, 1920	Accepted	species	Taylor, 1920	3Z2CS	https://www.catalogueoflife.org/data/taxon/3Z2CS	Ates, F. B., & Delima, E. M. M. (2008). Assemblage and microhabitats of anurans from Mt. Sinaka, Arakan, Cotabato and Mt. Hamiguitan, Davao Oriental, Mindanao Island, Philippines. Journal of Nature Studies, 7(1), 101-107.	https://doi.org/10.5281/zenodo.8188380
MOBIOS-000373	MaterialCitation	MOBIOS-000373	present	Ates, F. B., & Delima, E. M. M. (2008). Assemblage and microhabitats of anurans from Mt. Sinaka, Arakan, Cotabato and Mt. Hamiguitan, Davao Oriental, Mindanao Island, Philippines. Journal of Nature Studies, 7(1), 101-107.	2004/2005	ASIA	PH	SOCCSKSARGEN	North Cotabato	Arakan	Mount Sinaka	7.3738	125.213	EPSG:4326		Ates and Delima	Nyctixalus spinosus	Animalia	Chordata	Amphibia	Rhacophoridae	Nyctixalus	spinosus	species	(Taylor, 1920)	Accepted	species	(Taylor, 1920)	485V7	https://www.catalogueoflife.org/data/taxon/485V7	Ates, F. B., & Delima, E. M. M. (2008). Assemblage and microhabitats of anurans from Mt. Sinaka, Arakan, Cotabato and Mt. Hamiguitan, Davao Oriental, Mindanao Island, Philippines. Journal of Nature Studies, 7(1), 101-107.	https://doi.org/10.5281/zenodo.8188380
MOBIOS-000374	MaterialCitation	MOBIOS-000374	present	Ates, F. B., & Delima, E. M. M. (2008). Assemblage and microhabitats of anurans from Mt. Sinaka, Arakan, Cotabato and Mt. Hamiguitan, Davao Oriental, Mindanao Island, Philippines. Journal of Nature Studies, 7(1), 101-107.	2004/2005	ASIA	PH	SOCCSKSARGEN	North Cotabato	Arakan	Mount Sinaka	7.3738	125.213	EPSG:4326		Ates and Delima	Pelophryne brevipes	Animalia	Chordata	Amphibia	Bufonidae	Pelophryne	brevipes	species	(Peters, 1867)	Accepted	species	(Peters, 1867)	76CG3	https://www.catalogueoflife.org/data/taxon/76CG3	Ates, F. B., & Delima, E. M. M. (2008). Assemblage and microhabitats of anurans from Mt. Sinaka, Arakan, Cotabato and Mt. Hamiguitan, Davao Oriental, Mindanao Island, Philippines. Journal of Nature Studies, 7(1), 101-107.	https://doi.org/10.5281/zenodo.8188380
MOBIOS-000375	MaterialCitation	MOBIOS-000375	present	Ates, F. B., & Delima, E. M. M. (2008). Assemblage and microhabitats of anurans from Mt. Sinaka, Arakan, Cotabato and Mt. Hamiguitan, Davao Oriental, Mindanao Island, Philippines. Journal of Nature Studies, 7(1), 101-107.	2004/2005	ASIA	PH	SOCCSKSARGEN	North Cotabato	Arakan	Mount Sinaka	7.3738	125.213	EPSG:4326		Ates and Delima	Pelophryne lighti	Animalia	Chordata	Amphibia	Bufonidae	Pelophryne	lighti	species	(Taylor, 1920)	Accepted	species	(Taylor, 1920)	76CG4	https://www.catalogueoflife.org/data/taxon/76CG4	Ates, F. B., & Delima, E. M. M. (2008). Assemblage and microhabitats of anurans from Mt. Sinaka, Arakan, Cotabato and Mt. Hamiguitan, Davao Oriental, Mindanao Island, Philippines. Journal of Nature Studies, 7(1), 101-107.	https://doi.org/10.5281/zenodo.8188380
MOBIOS-000376	MaterialCitation	MOBIOS-000376	present	Ates, F. B., & Delima, E. M. M. (2008). Assemblage and microhabitats of anurans from Mt. Sinaka, Arakan, Cotabato and Mt. Hamiguitan, Davao Oriental, Mindanao Island, Philippines. Journal of Nature Studies, 7(1), 101-107.	2004/2005	ASIA	PH	SOCCSKSARGEN	North Cotabato	Arakan	Mount Sinaka	7.3738	125.213	EPSG:4326		Ates and Delima	Philautus acutirostris	Animalia	Chordata	Amphibia	Rhacophoridae	Philautus	acutirostris	species	(Peters, 1867)	Accepted	species	(Peters, 1867)	76YHB	https://www.catalogueoflife.org/data/taxon/76YHB	Ates, F. B., & Delima, E. M. M. (2008). Assemblage and microhabitats of anurans from Mt. Sinaka, Arakan, Cotabato and Mt. Hamiguitan, Davao Oriental, Mindanao Island, Philippines. Journal of Nature Studies, 7(1), 101-107.	https://doi.org/10.5281/zenodo.8188380
MOBIOS-000377	MaterialCitation	MOBIOS-000377	present	Ates, F. B., & Delima, E. M. M. (2008). Assemblage and microhabitats of anurans from Mt. Sinaka, Arakan, Cotabato and Mt. Hamiguitan, Davao Oriental, Mindanao Island, Philippines. Journal of Nature Studies, 7(1), 101-107.	2004/2005	ASIA	PH	SOCCSKSARGEN	North Cotabato	Arakan	Mount Sinaka	7.3738	125.213	EPSG:4326		Ates and Delima	Philautus poecilius	Animalia	Chordata	Amphibia	Rhacophoridae	Philautus	poecilius	species	Brown & Alcala, 1994	Accepted	species	Brown & Alcala, 1994	4G5K5	https://www.catalogueoflife.org/data/taxon/4G5K5	Ates, F. B., & Delima, E. M. M. (2008). Assemblage and microhabitats of anurans from Mt. Sinaka, Arakan, Cotabato and Mt. Hamiguitan, Davao Oriental, Mindanao Island, Philippines. Journal of Nature Studies, 7(1), 101-107.	https://doi.org/10.5281/zenodo.8188380
MOBIOS-000378	MaterialCitation	MOBIOS-000378	present	Ates, F. B., & Delima, E. M. M. (2008). Assemblage and microhabitats of anurans from Mt. Sinaka, Arakan, Cotabato and Mt. Hamiguitan, Davao Oriental, Mindanao Island, Philippines. Journal of Nature Studies, 7(1), 101-107.	2004/2005	ASIA	PH	SOCCSKSARGEN	North Cotabato	Arakan	Mount Sinaka	7.3738	125.213	EPSG:4326		Ates and Delima	Philautus surdus	Animalia	Chordata	Amphibia	Rhacophoridae	Philautus	surdus	species	(Peters, 1863)	Accepted	species	(Peters, 1863)	4G5LJ	https://www.catalogueoflife.org/data/taxon/4G5LJ	Ates, F. B., & Delima, E. M. M. (2008). Assemblage and microhabitats of anurans from Mt. Sinaka, Arakan, Cotabato and Mt. Hamiguitan, Davao Oriental, Mindanao Island, Philippines. Journal of Nature Studies, 7(1), 101-107.	https://doi.org/10.5281/zenodo.8188380
MOBIOS-000379	MaterialCitation	MOBIOS-000379	present	Ates, F. B., & Delima, E. M. M. (2008). Assemblage and microhabitats of anurans from Mt. Sinaka, Arakan, Cotabato and Mt. Hamiguitan, Davao Oriental, Mindanao Island, Philippines. Journal of Nature Studies, 7(1), 101-107.	2004/2005	ASIA	PH	SOCCSKSARGEN	North Cotabato	Arakan	Mount Sinaka	7.3738	125.213	EPSG:4326		Ates and Delima	Philautus worcesteri	Animalia	Chordata	Amphibia	Rhacophoridae	Philautus	worcesteri	species	(Stejneger, 1905)	Accepted	species	(Stejneger, 1905)	76XYQ	https://www.catalogueoflife.org/data/taxon/76XYQ	Ates, F. B., & Delima, E. M. M. (2008). Assemblage and microhabitats of anurans from Mt. Sinaka, Arakan, Cotabato and Mt. Hamiguitan, Davao Oriental, Mindanao Island, Philippines. Journal of Nature Studies, 7(1), 101-107.	https://doi.org/10.5281/zenodo.8188380
MOBIOS-000380	MaterialCitation	MOBIOS-000380	present	Ates, F. B., & Delima, E. M. M. (2008). Assemblage and microhabitats of anurans from Mt. Sinaka, Arakan, Cotabato and Mt. Hamiguitan, Davao Oriental, Mindanao Island, Philippines. Journal of Nature Studies, 7(1), 101-107.	2004/2005	ASIA	PH	SOCCSKSARGEN	North Cotabato	Arakan	Mount Sinaka	7.3738	125.213	EPSG:4326		Ates and Delima	Platymantis corrugatus	Animalia	Chordata	Amphibia	Ceratobatrachidae	Platymantis	corrugatus	species	(Duméril, 1853)	Accepted	species	(Duméril, 1853)	4JSPR	https://www.catalogueoflife.org/data/taxon/4JSPR	Ates, F. B., & Delima, E. M. M. (2008). Assemblage and microhabitats of anurans from Mt. Sinaka, Arakan, Cotabato and Mt. Hamiguitan, Davao Oriental, Mindanao Island, Philippines. Journal of Nature Studies, 7(1), 101-107.	https://doi.org/10.5281/zenodo.8188380
MOBIOS-000381	MaterialCitation	MOBIOS-000381	present	Ates, F. B., & Delima, E. M. M. (2008). Assemblage and microhabitats of anurans from Mt. Sinaka, Arakan, Cotabato and Mt. Hamiguitan, Davao Oriental, Mindanao Island, Philippines. Journal of Nature Studies, 7(1), 101-107.	2004/2005	ASIA	PH	SOCCSKSARGEN	North Cotabato	Arakan	Mount Sinaka	7.3738	125.213	EPSG:4326		Ates and Delima	Platymantis guentheri	Animalia	Chordata	Amphibia	Ceratobatrachidae	Platymantis	guentheri	species	(Boulenger, 1882)	Accepted	species	(Boulenger, 1882)	4JSPZ	https://www.catalogueoflife.org/data/taxon/4JSPZ	Ates, F. B., & Delima, E. M. M. (2008). Assemblage and microhabitats of anurans from Mt. Sinaka, Arakan, Cotabato and Mt. Hamiguitan, Davao Oriental, Mindanao Island, Philippines. Journal of Nature Studies, 7(1), 101-107.	https://doi.org/10.5281/zenodo.8188380
MOBIOS-000382	MaterialCitation	MOBIOS-000382	present	Ates, F. B., & Delima, E. M. M. (2008). Assemblage and microhabitats of anurans from Mt. Sinaka, Arakan, Cotabato and Mt. Hamiguitan, Davao Oriental, Mindanao Island, Philippines. Journal of Nature Studies, 7(1), 101-107.	2004/2005	ASIA	PH	SOCCSKSARGEN	North Cotabato	Arakan	Mount Sinaka	7.3738	125.213	EPSG:4326		Ates and Delima	Polypedates leucomystax	Animalia	Chordata	Amphibia	Rhacophoridae	Polypedates	leucomystax	species	(Gravenhorst, 1829)	Accepted	species	(Gravenhorst, 1829)	4LD52	https://www.catalogueoflife.org/data/taxon/4LD52	Ates, F. B., & Delima, E. M. M. (2008). Assemblage and microhabitats of anurans from Mt. Sinaka, Arakan, Cotabato and Mt. Hamiguitan, Davao Oriental, Mindanao Island, Philippines. Journal of Nature Studies, 7(1), 101-107.	https://doi.org/10.5281/zenodo.8188380
MOBIOS-000383	MaterialCitation	MOBIOS-000383	present	Ates, F. B., & Delima, E. M. M. (2008). Assemblage and microhabitats of anurans from Mt. Sinaka, Arakan, Cotabato and Mt. Hamiguitan, Davao Oriental, Mindanao Island, Philippines. Journal of Nature Studies, 7(1), 101-107.	2004/2005	ASIA	PH	SOCCSKSARGEN	North Cotabato	Arakan	Mount Sinaka	7.3738	125.213	EPSG:4326		Ates and Delima	Rana everetti	Animalia	Chordata	Amphibia	Ranidae	Rana	everetti	species	(Boulenger, 1882)	Synonym	species	(Boulenger, 1882)	6XHD6	https://www.catalogueoflife.org/data/taxon/6XHD6	Ates, F. B., & Delima, E. M. M. (2008). Assemblage and microhabitats of anurans from Mt. Sinaka, Arakan, Cotabato and Mt. Hamiguitan, Davao Oriental, Mindanao Island, Philippines. Journal of Nature Studies, 7(1), 101-107.	https://doi.org/10.5281/zenodo.8188380
MOBIOS-000384	MaterialCitation	MOBIOS-000384	present	Ates, F. B., & Delima, E. M. M. (2008). Assemblage and microhabitats of anurans from Mt. Sinaka, Arakan, Cotabato and Mt. Hamiguitan, Davao Oriental, Mindanao Island, Philippines. Journal of Nature Studies, 7(1), 101-107.	2004/2005	ASIA	PH	SOCCSKSARGEN	North Cotabato	Arakan	Mount Sinaka	7.3738	125.213	EPSG:4326		Ates and Delima	Rana grandocula	Animalia	Chordata	Amphibia	Ranidae	Rana	grandocula	species	(Taylor, 1920)	Synonym	species	(Taylor, 1920)	4QG8F	https://www.catalogueoflife.org/data/taxon/4QG8F	Ates, F. B., & Delima, E. M. M. (2008). Assemblage and microhabitats of anurans from Mt. Sinaka, Arakan, Cotabato and Mt. Hamiguitan, Davao Oriental, Mindanao Island, Philippines. Journal of Nature Studies, 7(1), 101-107.	https://doi.org/10.5281/zenodo.8188380
MOBIOS-000385	MaterialCitation	MOBIOS-000385	present	Ates, F. B., & Delima, E. M. M. (2008). Assemblage and microhabitats of anurans from Mt. Sinaka, Arakan, Cotabato and Mt. Hamiguitan, Davao Oriental, Mindanao Island, Philippines. Journal of Nature Studies, 7(1), 101-107.	2004/2005	ASIA	PH	SOCCSKSARGEN	North Cotabato	Arakan	Mount Sinaka	7.3738	125.213	EPSG:4326		Ates and Delima	Staurois natator	Animalia	Chordata	Amphibia	Ranidae	Staurois	natator	species	(Günther, 1858)	Accepted	species	(Günther, 1858)	6ZHYR	https://www.catalogueoflife.org/data/taxon/6ZHYR	Ates, F. B., & Delima, E. M. M. (2008). Assemblage and microhabitats of anurans from Mt. Sinaka, Arakan, Cotabato and Mt. Hamiguitan, Davao Oriental, Mindanao Island, Philippines. Journal of Nature Studies, 7(1), 101-107.	https://doi.org/10.5281/zenodo.8188380
MOBIOS-000386	MaterialCitation	MOBIOS-000386	present	Baclayo, J. M., Alcantara, M. T., Holoyohoy, L. M., & Alaba, L. A. (2020). Status of Fisheries in Agusan Marsh: Lapaz and Talacogon, Agusan del Sur, Mindanao. The Philippine Journal of Fisheries 27(1): 54-82	2014/2016	ASIA	PH	Caraga	Agusan del Sur	Lapaz	Agusan Marsh Wildlife Sanctuary	8.31674	125.867	EPSG:4326		Baclayo et al.	Anabas testudineus	Animalia	Chordata	Actinopterygii	Anabantidae	Anabas	testudineus	species	(Bloch, 1792)	Accepted	species	(Bloch, 1792)	66GQ9	https://www.catalogueoflife.org/data/taxon/66GQ9	Baclayo, J. M., Alcantara, M. T., Holoyohoy, L. M., & Alaba, L. A. (2020). Status of Fisheries in Agusan Marsh: Lapaz and Talacogon, Agusan del Sur, Mindanao. The Philippine Journal of Fisheries 27(1): 54-82	https://doi.org/10.31398/tpjf/27.1.2019c0002
MOBIOS-000387	MaterialCitation	MOBIOS-000387	present	Baclayo, J. M., Alcantara, M. T., Holoyohoy, L. M., & Alaba, L. A. (2020). Status of Fisheries in Agusan Marsh: Lapaz and Talacogon, Agusan del Sur, Mindanao. The Philippine Journal of Fisheries 27(1): 54-82	2014/2016	ASIA	PH	Caraga	Agusan del Sur	Talocogon	Agusan Marsh Wildlife Sanctuary	8.36973	125.806	EPSG:4326		Baclayo et al.	Anabas testudineus	Animalia	Chordata	Actinopterygii	Anabantidae	Anabas	testudineus	species	(Bloch, 1792)	Accepted	species	(Bloch, 1792)	66GQ9	https://www.catalogueoflife.org/data/taxon/66GQ9	Baclayo, J. M., Alcantara, M. T., Holoyohoy, L. M., & Alaba, L. A. (2020). Status of Fisheries in Agusan Marsh: Lapaz and Talacogon, Agusan del Sur, Mindanao. The Philippine Journal of Fisheries 27(1): 54-82	https://doi.org/10.31398/tpjf/27.1.2019c0002
MOBIOS-000388	MaterialCitation	MOBIOS-000388	present	Baclayo, J. M., Alcantara, M. T., Holoyohoy, L. M., & Alaba, L. A. (2020). Status of Fisheries in Agusan Marsh: Lapaz and Talacogon, Agusan del Sur, Mindanao. The Philippine Journal of Fisheries 27(1): 54-82	2014/2016	ASIA	PH	Caraga	Agusan del Sur	Talocogon	Agusan Marsh Wildlife Sanctuary	8.36973	125.806	EPSG:4326		Baclayo et al.	Anguilla marmorata	Animalia	Chordata	Actinopterygii	Anguillidae	Anguilla	marmorata	species	Quoy & Gaimard, 1824	Accepted	species	Quoy & Gaimard, 1824	66R6D	https://www.catalogueoflife.org/data/taxon/66R6D	Baclayo, J. M., Alcantara, M. T., Holoyohoy, L. M., & Alaba, L. A. (2020). Status of Fisheries in Agusan Marsh: Lapaz and Talacogon, Agusan del Sur, Mindanao. The Philippine Journal of Fisheries 27(1): 54-82	https://doi.org/10.31398/tpjf/27.1.2019c0002
MOBIOS-000389	MaterialCitation	MOBIOS-000389	present	Baclayo, J. M., Alcantara, M. T., Holoyohoy, L. M., & Alaba, L. A. (2020). Status of Fisheries in Agusan Marsh: Lapaz and Talacogon, Agusan del Sur, Mindanao. The Philippine Journal of Fisheries 27(1): 54-82	2014/2016	ASIA	PH	Caraga	Agusan del Sur	Lapaz	Agusan Marsh Wildlife Sanctuary	8.31674	125.867	EPSG:4326		Baclayo et al.	Channa striata	Animalia	Chordata	Actinopterygii	Channidae	Channa	striata	species	(Bloch, 1793)	Accepted	species	(Bloch, 1793)	TM4H	https://www.catalogueoflife.org/data/taxon/TM4H	Baclayo, J. M., Alcantara, M. T., Holoyohoy, L. M., & Alaba, L. A. (2020). Status of Fisheries in Agusan Marsh: Lapaz and Talacogon, Agusan del Sur, Mindanao. The Philippine Journal of Fisheries 27(1): 54-82	https://doi.org/10.31398/tpjf/27.1.2019c0002
MOBIOS-000390	MaterialCitation	MOBIOS-000390	present	Baclayo, J. M., Alcantara, M. T., Holoyohoy, L. M., & Alaba, L. A. (2020). Status of Fisheries in Agusan Marsh: Lapaz and Talacogon, Agusan del Sur, Mindanao. The Philippine Journal of Fisheries 27(1): 54-82	2014/2016	ASIA	PH	Caraga	Agusan del Sur	Talocogon	Agusan Marsh Wildlife Sanctuary	8.36973	125.806	EPSG:4326		Baclayo et al.	Channa striata	Animalia	Chordata	Actinopterygii	Channidae	Channa	striata	species	(Bloch, 1793)	Accepted	species	(Bloch, 1793)	TM4H	https://www.catalogueoflife.org/data/taxon/TM4H	Baclayo, J. M., Alcantara, M. T., Holoyohoy, L. M., & Alaba, L. A. (2020). Status of Fisheries in Agusan Marsh: Lapaz and Talacogon, Agusan del Sur, Mindanao. The Philippine Journal of Fisheries 27(1): 54-82	https://doi.org/10.31398/tpjf/27.1.2019c0002
MOBIOS-000391	MaterialCitation	MOBIOS-000391	present	Baclayo, J. M., Alcantara, M. T., Holoyohoy, L. M., & Alaba, L. A. (2020). Status of Fisheries in Agusan Marsh: Lapaz and Talacogon, Agusan del Sur, Mindanao. The Philippine Journal of Fisheries 27(1): 54-82	2014/2016	ASIA	PH	Caraga	Agusan del Sur	Lapaz	Agusan Marsh Wildlife Sanctuary	8.31674	125.867	EPSG:4326		Baclayo et al.	Clarias batrachus	Animalia	Chordata	Actinopterygii	Clariidae	Clarias	batrachus	species	(Linnaeus, 1758)	Accepted	species	(Linnaeus, 1758)	VR9G	https://www.catalogueoflife.org/data/taxon/VR9G	Baclayo, J. M., Alcantara, M. T., Holoyohoy, L. M., & Alaba, L. A. (2020). Status of Fisheries in Agusan Marsh: Lapaz and Talacogon, Agusan del Sur, Mindanao. The Philippine Journal of Fisheries 27(1): 54-82	https://doi.org/10.31398/tpjf/27.1.2019c0002
MOBIOS-000392	MaterialCitation	MOBIOS-000392	present	Baclayo, J. M., Alcantara, M. T., Holoyohoy, L. M., & Alaba, L. A. (2020). Status of Fisheries in Agusan Marsh: Lapaz and Talacogon, Agusan del Sur, Mindanao. The Philippine Journal of Fisheries 27(1): 54-82	2014/2016	ASIA	PH	Caraga	Agusan del Sur	Talocogon	Agusan Marsh Wildlife Sanctuary	8.36973	125.806	EPSG:4326		Baclayo et al.	Clarias batrachus	Animalia	Chordata	Actinopterygii	Clariidae	Clarias	batrachus	species	(Linnaeus, 1758)	Accepted	species	(Linnaeus, 1758)	VR9G	https://www.catalogueoflife.org/data/taxon/VR9G	Baclayo, J. M., Alcantara, M. T., Holoyohoy, L. M., & Alaba, L. A. (2020). Status of Fisheries in Agusan Marsh: Lapaz and Talacogon, Agusan del Sur, Mindanao. The Philippine Journal of Fisheries 27(1): 54-82	https://doi.org/10.31398/tpjf/27.1.2019c0002
MOBIOS-000393	MaterialCitation	MOBIOS-000393	present	Baclayo, J. M., Alcantara, M. T., Holoyohoy, L. M., & Alaba, L. A. (2020). Status of Fisheries in Agusan Marsh: Lapaz and Talacogon, Agusan del Sur, Mindanao. The Philippine Journal of Fisheries 27(1): 54-82	2014/2016	ASIA	PH	Caraga	Agusan del Sur	Lapaz	Agusan Marsh Wildlife Sanctuary	8.31674	125.867	EPSG:4326		Baclayo et al.	Clarias gariepinus	Animalia	Chordata	Actinopterygii	Clariidae	Clarias	gariepinus	species	(Burchell, 1822)	Accepted	species	(Burchell, 1822)	VRBD	https://www.catalogueoflife.org/data/taxon/VRBD	Baclayo, J. M., Alcantara, M. T., Holoyohoy, L. M., & Alaba, L. A. (2020). Status of Fisheries in Agusan Marsh: Lapaz and Talacogon, Agusan del Sur, Mindanao. The Philippine Journal of Fisheries 27(1): 54-82	https://doi.org/10.31398/tpjf/27.1.2019c0002
MOBIOS-000394	MaterialCitation	MOBIOS-000394	present	Baclayo, J. M., Alcantara, M. T., Holoyohoy, L. M., & Alaba, L. A. (2020). Status of Fisheries in Agusan Marsh: Lapaz and Talacogon, Agusan del Sur, Mindanao. The Philippine Journal of Fisheries 27(1): 54-82	2014/2016	ASIA	PH	Caraga	Agusan del Sur	Talocogon	Agusan Marsh Wildlife Sanctuary	8.36973	125.806	EPSG:4326		Baclayo et al.	Clarias gariepinus	Animalia	Chordata	Actinopterygii	Clariidae	Clarias	gariepinus	species	(Burchell, 1822)	Accepted	species	(Burchell, 1822)	VRBD	https://www.catalogueoflife.org/data/taxon/VRBD	Baclayo, J. M., Alcantara, M. T., Holoyohoy, L. M., & Alaba, L. A. (2020). Status of Fisheries in Agusan Marsh: Lapaz and Talacogon, Agusan del Sur, Mindanao. The Philippine Journal of Fisheries 27(1): 54-82	https://doi.org/10.31398/tpjf/27.1.2019c0002
MOBIOS-000395	MaterialCitation	MOBIOS-000395	present	Baclayo, J. M., Alcantara, M. T., Holoyohoy, L. M., & Alaba, L. A. (2020). Status of Fisheries in Agusan Marsh: Lapaz and Talacogon, Agusan del Sur, Mindanao. The Philippine Journal of Fisheries 27(1): 54-82	2014/2016	ASIA	PH	Caraga	Agusan del Sur	Lapaz	Agusan Marsh Wildlife Sanctuary	8.31674	125.867	EPSG:4326		Baclayo et al.	Clarias macrocephalus	Animalia	Chordata	Actinopterygii	Clariidae	Clarias	macrocephalus	species	Günther, 1864	Accepted	species	Günther, 1864	VRCY	https://www.catalogueoflife.org/data/taxon/VRCY	Baclayo, J. M., Alcantara, M. T., Holoyohoy, L. M., & Alaba, L. A. (2020). Status of Fisheries in Agusan Marsh: Lapaz and Talacogon, Agusan del Sur, Mindanao. The Philippine Journal of Fisheries 27(1): 54-82	https://doi.org/10.31398/tpjf/27.1.2019c0002
MOBIOS-000396	MaterialCitation	MOBIOS-000396	present	Baclayo, J. M., Alcantara, M. T., Holoyohoy, L. M., & Alaba, L. A. (2020). Status of Fisheries in Agusan Marsh: Lapaz and Talacogon, Agusan del Sur, Mindanao. The Philippine Journal of Fisheries 27(1): 54-82	2014/2016	ASIA	PH	Caraga	Agusan del Sur	Talocogon	Agusan Marsh Wildlife Sanctuary	8.36973	125.806	EPSG:4326		Baclayo et al.	Clarias macrocephalus	Animalia	Chordata	Actinopterygii	Clariidae	Clarias	macrocephalus	species	Günther, 1864	Accepted	species	Günther, 1864	VRCY	https://www.catalogueoflife.org/data/taxon/VRCY	Baclayo, J. M., Alcantara, M. T., Holoyohoy, L. M., & Alaba, L. A. (2020). Status of Fisheries in Agusan Marsh: Lapaz and Talacogon, Agusan del Sur, Mindanao. The Philippine Journal of Fisheries 27(1): 54-82	https://doi.org/10.31398/tpjf/27.1.2019c0002
MOBIOS-000397	MaterialCitation	MOBIOS-000397	present	Baclayo, J. M., Alcantara, M. T., Holoyohoy, L. M., & Alaba, L. A. (2020). Status of Fisheries in Agusan Marsh: Lapaz and Talacogon, Agusan del Sur, Mindanao. The Philippine Journal of Fisheries 27(1): 54-82	2014/2016	ASIA	PH	Caraga	Agusan del Sur	Lapaz	Agusan Marsh Wildlife Sanctuary	8.31674	125.867	EPSG:4326		Baclayo et al.	Cyprinus carpio	Animalia	Chordata	Actinopterygii	Cyprinidae	Cyprinus	carpio	species	Linnaeus, 1758	Accepted	species	Linnaeus, 1758	33HRJ	https://www.catalogueoflife.org/data/taxon/33HRJ	Baclayo, J. M., Alcantara, M. T., Holoyohoy, L. M., & Alaba, L. A. (2020). Status of Fisheries in Agusan Marsh: Lapaz and Talacogon, Agusan del Sur, Mindanao. The Philippine Journal of Fisheries 27(1): 54-82	https://doi.org/10.31398/tpjf/27.1.2019c0002
MOBIOS-000398	MaterialCitation	MOBIOS-000398	present	Baclayo, J. M., Alcantara, M. T., Holoyohoy, L. M., & Alaba, L. A. (2020). Status of Fisheries in Agusan Marsh: Lapaz and Talacogon, Agusan del Sur, Mindanao. The Philippine Journal of Fisheries 27(1): 54-82	2014/2016	ASIA	PH	Caraga	Agusan del Sur	Talocogon	Agusan Marsh Wildlife Sanctuary	8.36973	125.806	EPSG:4326		Baclayo et al.	Cyprinus carpio	Animalia	Chordata	Actinopterygii	Cyprinidae	Cyprinus	carpio	species	Linnaeus, 1758	Accepted	species	Linnaeus, 1758	33HRJ	https://www.catalogueoflife.org/data/taxon/33HRJ	Baclayo, J. M., Alcantara, M. T., Holoyohoy, L. M., & Alaba, L. A. (2020). Status of Fisheries in Agusan Marsh: Lapaz and Talacogon, Agusan del Sur, Mindanao. The Philippine Journal of Fisheries 27(1): 54-82	https://doi.org/10.31398/tpjf/27.1.2019c0002
MOBIOS-000399	MaterialCitation	MOBIOS-000399	present	Baclayo, J. M., Alcantara, M. T., Holoyohoy, L. M., & Alaba, L. A. (2020). Status of Fisheries in Agusan Marsh: Lapaz and Talacogon, Agusan del Sur, Mindanao. The Philippine Journal of Fisheries 27(1): 54-82	2014/2016	ASIA	PH	Caraga	Agusan del Sur	Talocogon	Agusan Marsh Wildlife Sanctuary	8.36973	125.806	EPSG:4326		Baclayo et al.	Glossogobius celebius	Animalia	Chordata	Actinopterygii	Gobiidae	Glossogobius	celebius	species	(Valenciennes, 1837)	Accepted	species	(Valenciennes, 1837)	3GDNH	https://www.catalogueoflife.org/data/taxon/3GDNH	Baclayo, J. M., Alcantara, M. T., Holoyohoy, L. M., & Alaba, L. A. (2020). Status of Fisheries in Agusan Marsh: Lapaz and Talacogon, Agusan del Sur, Mindanao. The Philippine Journal of Fisheries 27(1): 54-82	https://doi.org/10.31398/tpjf/27.1.2019c0002
MOBIOS-000400	MaterialCitation	MOBIOS-000400	present	Baclayo, J. M., Alcantara, M. T., Holoyohoy, L. M., & Alaba, L. A. (2020). Status of Fisheries in Agusan Marsh: Lapaz and Talacogon, Agusan del Sur, Mindanao. The Philippine Journal of Fisheries 27(1): 54-82	2014/2016	ASIA	PH	Caraga	Agusan del Sur	Talocogon	Agusan Marsh Wildlife Sanctuary	8.36973	125.806	EPSG:4326		Baclayo et al.	Glossogobius giuris	Animalia	Chordata	Actinopterygii	Gobiidae	Glossogobius	giuris	species	(Hamilton, 1822)	Accepted	species	(Hamilton, 1822)	3GDNT	https://www.catalogueoflife.org/data/taxon/3GDNT	Baclayo, J. M., Alcantara, M. T., Holoyohoy, L. M., & Alaba, L. A. (2020). Status of Fisheries in Agusan Marsh: Lapaz and Talacogon, Agusan del Sur, Mindanao. The Philippine Journal of Fisheries 27(1): 54-82	https://doi.org/10.31398/tpjf/27.1.2019c0002
MOBIOS-000401	MaterialCitation	MOBIOS-000401	present	Baclayo, J. M., Alcantara, M. T., Holoyohoy, L. M., & Alaba, L. A. (2020). Status of Fisheries in Agusan Marsh: Lapaz and Talacogon, Agusan del Sur, Mindanao. The Philippine Journal of Fisheries 27(1): 54-82	2014/2016	ASIA	PH	Caraga	Agusan del Sur	Talocogon	Agusan Marsh Wildlife Sanctuary	8.36973	125.806	EPSG:4326		Baclayo et al.	Macrobrachium	Animalia	Arthropoda	Malacostraca	Palaemonidae	Macrobrachium		genus	Spence Bate, 1868	Accepted	genus	Spence Bate, 1868	9GMDK	https://www.catalogueoflife.org/data/taxon/9GMDK	Baclayo, J. M., Alcantara, M. T., Holoyohoy, L. M., & Alaba, L. A. (2020). Status of Fisheries in Agusan Marsh: Lapaz and Talacogon, Agusan del Sur, Mindanao. The Philippine Journal of Fisheries 27(1): 54-82	https://doi.org/10.31398/tpjf/27.1.2019c0002
MOBIOS-000402	MaterialCitation	MOBIOS-000402	present	Baclayo, J. M., Alcantara, M. T., Holoyohoy, L. M., & Alaba, L. A. (2020). Status of Fisheries in Agusan Marsh: Lapaz and Talacogon, Agusan del Sur, Mindanao. The Philippine Journal of Fisheries 27(1): 54-82	2014/2016	ASIA	PH	Caraga	Agusan del Sur	Lapaz	Agusan Marsh Wildlife Sanctuary	8.31674	125.867	EPSG:4326		Baclayo et al.	Mugil cephalus	Animalia	Chordata	Actinopterygii	Mugilidae	Mugil	cephalus	species	Linnaeus, 1758	Accepted	species	Linnaeus, 1758	44J42	https://www.catalogueoflife.org/data/taxon/44J42	Baclayo, J. M., Alcantara, M. T., Holoyohoy, L. M., & Alaba, L. A. (2020). Status of Fisheries in Agusan Marsh: Lapaz and Talacogon, Agusan del Sur, Mindanao. The Philippine Journal of Fisheries 27(1): 54-82	https://doi.org/10.31398/tpjf/27.1.2019c0002
MOBIOS-000403	MaterialCitation	MOBIOS-000403	present	Baclayo, J. M., Alcantara, M. T., Holoyohoy, L. M., & Alaba, L. A. (2020). Status of Fisheries in Agusan Marsh: Lapaz and Talacogon, Agusan del Sur, Mindanao. The Philippine Journal of Fisheries 27(1): 54-82	2014/2016	ASIA	PH	Caraga	Agusan del Sur	Lapaz	Agusan Marsh Wildlife Sanctuary	8.31674	125.867	EPSG:4326		Baclayo et al.	Oreochromis niloticus	Animalia	Chordata	Actinopterygii	Cichlidae	Oreochromis	niloticus	species	(Linnaeus, 1758)	Accepted	species	(Linnaeus, 1758)	6SSRC	https://www.catalogueoflife.org/data/taxon/6SSRC	Baclayo, J. M., Alcantara, M. T., Holoyohoy, L. M., & Alaba, L. A. (2020). Status of Fisheries in Agusan Marsh: Lapaz and Talacogon, Agusan del Sur, Mindanao. The Philippine Journal of Fisheries 27(1): 54-82	https://doi.org/10.31398/tpjf/27.1.2019c0002
MOBIOS-000404	MaterialCitation	MOBIOS-000404	present	Baclayo, J. M., Alcantara, M. T., Holoyohoy, L. M., & Alaba, L. A. (2020). Status of Fisheries in Agusan Marsh: Lapaz and Talacogon, Agusan del Sur, Mindanao. The Philippine Journal of Fisheries 27(1): 54-82	2014/2016	ASIA	PH	Caraga	Agusan del Sur	Talocogon	Agusan Marsh Wildlife Sanctuary	8.36973	125.806	EPSG:4326		Baclayo et al.	Oreochromis niloticus	Animalia	Chordata	Actinopterygii	Cichlidae	Oreochromis	niloticus	species	(Linnaeus, 1758)	Accepted	species	(Linnaeus, 1758)	6SSRC	https://www.catalogueoflife.org/data/taxon/6SSRC	Baclayo, J. M., Alcantara, M. T., Holoyohoy, L. M., & Alaba, L. A. (2020). Status of Fisheries in Agusan Marsh: Lapaz and Talacogon, Agusan del Sur, Mindanao. The Philippine Journal of Fisheries 27(1): 54-82	https://doi.org/10.31398/tpjf/27.1.2019c0002
MOBIOS-000405	MaterialCitation	MOBIOS-000405	present	Baclayo, J. M., Alcantara, M. T., Holoyohoy, L. M., & Alaba, L. A. (2020). Status of Fisheries in Agusan Marsh: Lapaz and Talacogon, Agusan del Sur, Mindanao. The Philippine Journal of Fisheries 27(1): 54-82	2014/2016	ASIA	PH	Caraga	Agusan del Sur	Lapaz	Agusan Marsh Wildlife Sanctuary	8.31674	125.867	EPSG:4326		Baclayo et al.	Osphronemus goramy	Animalia	Chordata	Actinopterygii	Osphronemidae	Osphronemus	goramy	species	Lacepède, 1801	Accepted	species	Lacepède, 1801	6TC8Q	https://www.catalogueoflife.org/data/taxon/6TC8Q	Baclayo, J. M., Alcantara, M. T., Holoyohoy, L. M., & Alaba, L. A. (2020). Status of Fisheries in Agusan Marsh: Lapaz and Talacogon, Agusan del Sur, Mindanao. The Philippine Journal of Fisheries 27(1): 54-82	https://doi.org/10.31398/tpjf/27.1.2019c0002
MOBIOS-000406	MaterialCitation	MOBIOS-000406	present	Baclayo, J. M., Alcantara, M. T., Holoyohoy, L. M., & Alaba, L. A. (2020). Status of Fisheries in Agusan Marsh: Lapaz and Talacogon, Agusan del Sur, Mindanao. The Philippine Journal of Fisheries 27(1): 54-82	2014/2016	ASIA	PH	Caraga	Agusan del Sur	Talocogon	Agusan Marsh Wildlife Sanctuary	8.36973	125.806	EPSG:4326		Baclayo et al.	Osphronemus goramy	Animalia	Chordata	Actinopterygii	Osphronemidae	Osphronemus	goramy	species	Lacepède, 1801	Accepted	species	Lacepède, 1801	6TC8Q	https://www.catalogueoflife.org/data/taxon/6TC8Q	Baclayo, J. M., Alcantara, M. T., Holoyohoy, L. M., & Alaba, L. A. (2020). Status of Fisheries in Agusan Marsh: Lapaz and Talacogon, Agusan del Sur, Mindanao. The Philippine Journal of Fisheries 27(1): 54-82	https://doi.org/10.31398/tpjf/27.1.2019c0002
MOBIOS-000407	MaterialCitation	MOBIOS-000407	present	Baclayo, J. M., Alcantara, M. T., Holoyohoy, L. M., & Alaba, L. A. (2020). Status of Fisheries in Agusan Marsh: Lapaz and Talacogon, Agusan del Sur, Mindanao. The Philippine Journal of Fisheries 27(1): 54-82	2014/2016	ASIA	PH	Caraga	Agusan del Sur	Talocogon	Agusan Marsh Wildlife Sanctuary	8.36973	125.806	EPSG:4326		Baclayo et al.	Osphronemus laticlavius	Animalia	Chordata	Actinopterygii	Osphronemidae	Osphronemus	laticlavius	species	Roberts, 1992	Accepted	species	Roberts, 1992	75C92	https://www.catalogueoflife.org/data/taxon/75C92	Baclayo, J. M., Alcantara, M. T., Holoyohoy, L. M., & Alaba, L. A. (2020). Status of Fisheries in Agusan Marsh: Lapaz and Talacogon, Agusan del Sur, Mindanao. The Philippine Journal of Fisheries 27(1): 54-82	https://doi.org/10.31398/tpjf/27.1.2019c0002
MOBIOS-000408	MaterialCitation	MOBIOS-000408	present	Baclayo, J. M., Alcantara, M. T., Holoyohoy, L. M., & Alaba, L. A. (2020). Status of Fisheries in Agusan Marsh: Lapaz and Talacogon, Agusan del Sur, Mindanao. The Philippine Journal of Fisheries 27(1): 54-82	2014/2016	ASIA	PH	Caraga	Agusan del Sur	Talocogon	Agusan Marsh Wildlife Sanctuary	8.36973	125.806	EPSG:4326		Baclayo et al.	Osphronemus septemfasciatus	Animalia	Chordata	Actinopterygii	Osphronemidae	Osphronemus	septemfasciatus	species	Roberts, 1992	Accepted	species	Roberts, 1992	6TBWR	https://www.catalogueoflife.org/data/taxon/6TBWR	Baclayo, J. M., Alcantara, M. T., Holoyohoy, L. M., & Alaba, L. A. (2020). Status of Fisheries in Agusan Marsh: Lapaz and Talacogon, Agusan del Sur, Mindanao. The Philippine Journal of Fisheries 27(1): 54-82	https://doi.org/10.31398/tpjf/27.1.2019c0002
MOBIOS-000409	MaterialCitation	MOBIOS-000409	present	Baclayo, J. M., Alcantara, M. T., Holoyohoy, L. M., & Alaba, L. A. (2020). Status of Fisheries in Agusan Marsh: Lapaz and Talacogon, Agusan del Sur, Mindanao. The Philippine Journal of Fisheries 27(1): 54-82	2014/2016	ASIA	PH	Caraga	Agusan del Sur	Lapaz	Agusan Marsh Wildlife Sanctuary	8.31674	125.867	EPSG:4326		Baclayo et al.	Pterygoplichthys disjunctivus	Animalia	Chordata	Actinopterygii	Loricariidae	Pterygoplichthys	disjunctivus	species	(Weber, 1991)	Accepted	species	(Weber, 1991)	4Q7BB	https://www.catalogueoflife.org/data/taxon/4Q7BB	Baclayo, J. M., Alcantara, M. T., Holoyohoy, L. M., & Alaba, L. A. (2020). Status of Fisheries in Agusan Marsh: Lapaz and Talacogon, Agusan del Sur, Mindanao. The Philippine Journal of Fisheries 27(1): 54-82	https://doi.org/10.31398/tpjf/27.1.2019c0002
MOBIOS-000410	MaterialCitation	MOBIOS-000410	present	Baclayo, J. M., Alcantara, M. T., Holoyohoy, L. M., & Alaba, L. A. (2020). Status of Fisheries in Agusan Marsh: Lapaz and Talacogon, Agusan del Sur, Mindanao. The Philippine Journal of Fisheries 27(1): 54-82	2014/2016	ASIA	PH	Caraga	Agusan del Sur	Talocogon	Agusan Marsh Wildlife Sanctuary	8.36973	125.806	EPSG:4326		Baclayo et al.	Pterygoplichthys disjunctivus	Animalia	Chordata	Actinopterygii	Loricariidae	Pterygoplichthys	disjunctivus	species	(Weber, 1991)	Accepted	species	(Weber, 1991)	4Q7BB	https://www.catalogueoflife.org/data/taxon/4Q7BB	Baclayo, J. M., Alcantara, M. T., Holoyohoy, L. M., & Alaba, L. A. (2020). Status of Fisheries in Agusan Marsh: Lapaz and Talacogon, Agusan del Sur, Mindanao. The Philippine Journal of Fisheries 27(1): 54-82	https://doi.org/10.31398/tpjf/27.1.2019c0002
MOBIOS-000411	MaterialCitation	MOBIOS-000411	present	Baclayo, J. M., Alcantara, M. T., Holoyohoy, L. M., & Alaba, L. A. (2020). Status of Fisheries in Agusan Marsh: Lapaz and Talacogon, Agusan del Sur, Mindanao. The Philippine Journal of Fisheries 27(1): 54-82	2014/2016	ASIA	PH	Caraga	Agusan del Sur	Lapaz	Agusan Marsh Wildlife Sanctuary	8.31674	125.867	EPSG:4326		Baclayo et al.	Trichogaster pectoralis	Animalia	Chordata	Actinopterygii	Osphronemidae	Trichogaster	pectoralis	species	Regan, 1910	Accepted	species	Regan, 1910	58HQR	https://www.catalogueoflife.org/data/taxon/58HQR	Baclayo, J. M., Alcantara, M. T., Holoyohoy, L. M., & Alaba, L. A. (2020). Status of Fisheries in Agusan Marsh: Lapaz and Talacogon, Agusan del Sur, Mindanao. The Philippine Journal of Fisheries 27(1): 54-82	https://doi.org/10.31398/tpjf/27.1.2019c0002
MOBIOS-000412	MaterialCitation	MOBIOS-000412	present	Baclayo, J. M., Alcantara, M. T., Holoyohoy, L. M., & Alaba, L. A. (2020). Status of Fisheries in Agusan Marsh: Lapaz and Talacogon, Agusan del Sur, Mindanao. The Philippine Journal of Fisheries 27(1): 54-82	2014/2016	ASIA	PH	Caraga	Agusan del Sur	Talocogon	Agusan Marsh Wildlife Sanctuary	8.36973	125.806	EPSG:4326		Baclayo et al.	Trichogaster pectoralis	Animalia	Chordata	Actinopterygii	Osphronemidae	Trichogaster	pectoralis	species	Regan, 1910	Accepted	species	Regan, 1910	58HQR	https://www.catalogueoflife.org/data/taxon/58HQR	Baclayo, J. M., Alcantara, M. T., Holoyohoy, L. M., & Alaba, L. A. (2020). Status of Fisheries in Agusan Marsh: Lapaz and Talacogon, Agusan del Sur, Mindanao. The Philippine Journal of Fisheries 27(1): 54-82	https://doi.org/10.31398/tpjf/27.1.2019c0002
MOBIOS-000413	MaterialCitation	MOBIOS-000413	present	Baclayo, J. M., Alcantara, M. T., Holoyohoy, L. M., & Alaba, L. A. (2020). Status of Fisheries in Agusan Marsh: Lapaz and Talacogon, Agusan del Sur, Mindanao. The Philippine Journal of Fisheries 27(1): 54-82	2014/2016	ASIA	PH	Caraga	Agusan del Sur	Lapaz	Agusan Marsh Wildlife Sanctuary	8.31674	125.867	EPSG:4326		Baclayo et al.	Trichopodus pectoralis	Animalia	Chordata	Actinopterygii	Osphronemidae	Trichopodus	pectoralis	species	Regan, 1910	Accepted	species	Regan, 1910	58HQR	https://www.catalogueoflife.org/data/taxon/58HQR	Baclayo, J. M., Alcantara, M. T., Holoyohoy, L. M., & Alaba, L. A. (2020). Status of Fisheries in Agusan Marsh: Lapaz and Talacogon, Agusan del Sur, Mindanao. The Philippine Journal of Fisheries 27(1): 54-82	https://doi.org/10.31398/tpjf/27.1.2019c0002
MOBIOS-000414	MaterialCitation	MOBIOS-000414	present	Baclayo, J. M., Alcantara, M. T., Holoyohoy, L. M., & Alaba, L. A. (2020). Status of Fisheries in Agusan Marsh: Lapaz and Talacogon, Agusan del Sur, Mindanao. The Philippine Journal of Fisheries 27(1): 54-82	2014/2016	ASIA	PH	Caraga	Agusan del Sur	Talocogon	Agusan Marsh Wildlife Sanctuary	8.36973	125.806	EPSG:4326		Baclayo et al.	Trichopodus pectoralis	Animalia	Chordata	Actinopterygii	Osphronemidae	Trichopodus	pectoralis	species	Regan, 1910	Accepted	species	Regan, 1910	58HQR	https://www.catalogueoflife.org/data/taxon/58HQR	Baclayo, J. M., Alcantara, M. T., Holoyohoy, L. M., & Alaba, L. A. (2020). Status of Fisheries in Agusan Marsh: Lapaz and Talacogon, Agusan del Sur, Mindanao. The Philippine Journal of Fisheries 27(1): 54-82	https://doi.org/10.31398/tpjf/27.1.2019c0002
MOBIOS-000415	MaterialCitation	MOBIOS-000415	present	Balete, D. S., Quidlat, R. S., & Ibañez, J. C. (2006). Non-volant mammals of Mt. Hamiguitan, eastern Mindanao, Philippines. Banwa, 3, 65-80.	2005/2006	ASIA	PH	Davao	Davao Oriental	San Isidro/Mati/Governor Generoso	Mount Hamiguitan	6.7073	126.195	EPSG:4326		Balete et al.	Batomys hamiguitan	Animalia	Chordata	Mammalia	Muridae	Batomys	hamiguitan	species	Balete, Heaney, Rickart, Quidlat & Ibanez, 2008		species	Balete, Heaney, Rickart, Quidlat & Ibanez, 2008			Balete, D. S., Quidlat, R. S., & Ibañez, J. C. (2006). Non-volant mammals of Mt. Hamiguitan, eastern Mindanao, Philippines. Banwa, 3, 65-80.	https://doi.org/10.5281/zenodo.8188427
MOBIOS-000416	MaterialCitation	MOBIOS-000416	present	Balete, D. S., Quidlat, R. S., & Ibañez, J. C. (2006). Non-volant mammals of Mt. Hamiguitan, eastern Mindanao, Philippines. Banwa, 3, 65-80.	2005/2006	ASIA	PH	Davao	Davao Oriental	San Isidro/Mati/Governor Generoso	Mount Hamiguitan	6.7073	126.195	EPSG:4326		Balete et al.	Bullimus bagobus	Animalia	Chordata	Mammalia	Muridae	Bullimus	bagobus	species	Mearns, 1905	Accepted	species	Mearns, 1905	693VG	https://www.catalogueoflife.org/data/taxon/693VG	Balete, D. S., Quidlat, R. S., & Ibañez, J. C. (2006). Non-volant mammals of Mt. Hamiguitan, eastern Mindanao, Philippines. Banwa, 3, 65-80.	https://doi.org/10.5281/zenodo.8188427
MOBIOS-000417	MaterialCitation	MOBIOS-000417	present	Balete, D. S., Quidlat, R. S., & Ibañez, J. C. (2006). Non-volant mammals of Mt. Hamiguitan, eastern Mindanao, Philippines. Banwa, 3, 65-80.	2005/2006	ASIA	PH	Davao	Davao Oriental	San Isidro/Mati/Governor Generoso	Mount Hamiguitan	6.7073	126.195	EPSG:4326		Balete et al.	Cervus mariannus	Animalia	Chordata	Mammalia	Cervidae	Cervus	mariannus	species	Desmarest, 1822	Synonym	species	Desmarest, 1822	4TQSJ	https://www.catalogueoflife.org/data/taxon/4TQSJ	Balete, D. S., Quidlat, R. S., & Ibañez, J. C. (2006). Non-volant mammals of Mt. Hamiguitan, eastern Mindanao, Philippines. Banwa, 3, 65-80.	https://doi.org/10.5281/zenodo.8188427
MOBIOS-000418	MaterialCitation	MOBIOS-000418	present	Balete, D. S., Quidlat, R. S., & Ibañez, J. C. (2006). Non-volant mammals of Mt. Hamiguitan, eastern Mindanao, Philippines. Banwa, 3, 65-80.	2005/2006	ASIA	PH	Davao	Davao Oriental	San Isidro/Mati/Governor Generoso	Mount Hamiguitan	6.7073	126.195	EPSG:4326		Balete et al.	Crocidura beatus	Animalia	Chordata	Mammalia	Soricidae	Crocidura	beatus	species	Miller, 1910	Accepted	species	Miller, 1910	ZK3J	https://www.catalogueoflife.org/data/taxon/ZK3J	Balete, D. S., Quidlat, R. S., & Ibañez, J. C. (2006). Non-volant mammals of Mt. Hamiguitan, eastern Mindanao, Philippines. Banwa, 3, 65-80.	https://doi.org/10.5281/zenodo.8188427
MOBIOS-000419	MaterialCitation	MOBIOS-000419	present	Balete, D. S., Quidlat, R. S., & Ibañez, J. C. (2006). Non-volant mammals of Mt. Hamiguitan, eastern Mindanao, Philippines. Banwa, 3, 65-80.	2005/2006	ASIA	PH	Davao	Davao Oriental	San Isidro/Mati/Governor Generoso	Mount Hamiguitan	6.7073	126.195	EPSG:4326		Balete et al.	Cynocephalus volans	Animalia	Chordata	Mammalia	Cynocephalidae	Cynocephalus	volans	species	(Linnaeus, 1758)	Accepted	species	(Linnaeus, 1758)	339J4	https://www.catalogueoflife.org/data/taxon/339J4	Balete, D. S., Quidlat, R. S., & Ibañez, J. C. (2006). Non-volant mammals of Mt. Hamiguitan, eastern Mindanao, Philippines. Banwa, 3, 65-80.	https://doi.org/10.5281/zenodo.8188427
MOBIOS-000420	MaterialCitation	MOBIOS-000420	present	Balete, D. S., Quidlat, R. S., & Ibañez, J. C. (2006). Non-volant mammals of Mt. Hamiguitan, eastern Mindanao, Philippines. Banwa, 3, 65-80.	2005/2006	ASIA	PH	Davao	Davao Oriental	San Isidro/Mati/Governor Generoso	Mount Hamiguitan	6.7073	126.195	EPSG:4326		Balete et al.	Exilisciurus concinnus	Animalia	Chordata	Mammalia	Sciuridae	Exilisciurus	concinnus	species	(Thomas, 1888)	Accepted	species	(Thomas, 1888)	3DL8T	https://www.catalogueoflife.org/data/taxon/3DL8T	Balete, D. S., Quidlat, R. S., & Ibañez, J. C. (2006). Non-volant mammals of Mt. Hamiguitan, eastern Mindanao, Philippines. Banwa, 3, 65-80.	https://doi.org/10.5281/zenodo.8188427
MOBIOS-000421	MaterialCitation	MOBIOS-000421	present	Balete, D. S., Quidlat, R. S., & Ibañez, J. C. (2006). Non-volant mammals of Mt. Hamiguitan, eastern Mindanao, Philippines. Banwa, 3, 65-80.	2005/2006	ASIA	PH	Davao	Davao Oriental	San Isidro/Mati/Governor Generoso	Mount Hamiguitan	6.7073	126.195	EPSG:4326		Balete et al.	Macaca fascicularis	Animalia	Chordata	Mammalia	Cercopithecidae	Macaca	fascicularis	species	(Raffles, 1821)	Accepted	species	(Raffles, 1821)	3WWND	https://www.catalogueoflife.org/data/taxon/3WWND	Balete, D. S., Quidlat, R. S., & Ibañez, J. C. (2006). Non-volant mammals of Mt. Hamiguitan, eastern Mindanao, Philippines. Banwa, 3, 65-80.	https://doi.org/10.5281/zenodo.8188427
MOBIOS-000422	MaterialCitation	MOBIOS-000422	present	Balete, D. S., Quidlat, R. S., & Ibañez, J. C. (2006). Non-volant mammals of Mt. Hamiguitan, eastern Mindanao, Philippines. Banwa, 3, 65-80.	2005/2006	ASIA	PH	Davao	Davao Oriental	San Isidro/Mati/Governor Generoso	Mount Hamiguitan	6.7073	126.195	EPSG:4326		Balete et al.	Paradoxurus hermaphroditus	Animalia	Chordata	Mammalia	Viverridae	Paradoxurus	hermaphroditus	species	(Pallas, 1777)	Accepted	species	(Pallas, 1777)	75P5H	https://www.catalogueoflife.org/data/taxon/75P5H	Balete, D. S., Quidlat, R. S., & Ibañez, J. C. (2006). Non-volant mammals of Mt. Hamiguitan, eastern Mindanao, Philippines. Banwa, 3, 65-80.	https://doi.org/10.5281/zenodo.8188427
MOBIOS-000423	MaterialCitation	MOBIOS-000423	present	Balete, D. S., Quidlat, R. S., & Ibañez, J. C. (2006). Non-volant mammals of Mt. Hamiguitan, eastern Mindanao, Philippines. Banwa, 3, 65-80.	2005/2006	ASIA	PH	Davao	Davao Oriental	San Isidro/Mati/Governor Generoso	Mount Hamiguitan	6.7073	126.195	EPSG:4326		Balete et al.	Petinomys crinitus	Animalia	Chordata	Mammalia	Sciuridae	Petinomys	crinitus	species	(Hollister, 1911)	Accepted	species	(Hollister, 1911)	6V72C	https://www.catalogueoflife.org/data/taxon/6V72C	Balete, D. S., Quidlat, R. S., & Ibañez, J. C. (2006). Non-volant mammals of Mt. Hamiguitan, eastern Mindanao, Philippines. Banwa, 3, 65-80.	https://doi.org/10.5281/zenodo.8188427
MOBIOS-000424	MaterialCitation	MOBIOS-000424	present	Balete, D. S., Quidlat, R. S., & Ibañez, J. C. (2006). Non-volant mammals of Mt. Hamiguitan, eastern Mindanao, Philippines. Banwa, 3, 65-80.	2005/2006	ASIA	PH	Davao	Davao Oriental	San Isidro/Mati/Governor Generoso	Mount Hamiguitan	6.7073	126.195	EPSG:4326		Balete et al.	Podogymnura	Animalia	Chordata	Mammalia	Erinaceidae	Podogymnura		genus	Mearns, 1905	Accepted	genus	Mearns, 1905	63NL9	https://www.catalogueoflife.org/data/taxon/63NL9	Balete, D. S., Quidlat, R. S., & Ibañez, J. C. (2006). Non-volant mammals of Mt. Hamiguitan, eastern Mindanao, Philippines. Banwa, 3, 65-80.	https://doi.org/10.5281/zenodo.8188427
MOBIOS-000425	MaterialCitation	MOBIOS-000425	present	Balete, D. S., Quidlat, R. S., & Ibañez, J. C. (2006). Non-volant mammals of Mt. Hamiguitan, eastern Mindanao, Philippines. Banwa, 3, 65-80.	2005/2006	ASIA	PH	Davao	Davao Oriental	San Isidro/Mati/Governor Generoso	Mount Hamiguitan	6.7073	126.195	EPSG:4326		Balete et al.	Rattus everetti	Animalia	Chordata	Mammalia	Muridae	Rattus	everetti	species	(Günther, 1879)	Accepted	species	(Günther, 1879)	4RM4N	https://www.catalogueoflife.org/data/taxon/4RM4N	Balete, D. S., Quidlat, R. S., & Ibañez, J. C. (2006). Non-volant mammals of Mt. Hamiguitan, eastern Mindanao, Philippines. Banwa, 3, 65-80.	https://doi.org/10.5281/zenodo.8188427
MOBIOS-000426	MaterialCitation	MOBIOS-000426	present	Balete, D. S., Quidlat, R. S., & Ibañez, J. C. (2006). Non-volant mammals of Mt. Hamiguitan, eastern Mindanao, Philippines. Banwa, 3, 65-80.	2005/2006	ASIA	PH	Davao	Davao Oriental	San Isidro/Mati/Governor Generoso	Mount Hamiguitan	6.7073	126.195	EPSG:4326		Balete et al.	Rattus exulans	Animalia	Chordata	Mammalia	Muridae	Rattus	exulans	species	(Peale, 1848)	Accepted	species	(Peale, 1848)	4RM4P	https://www.catalogueoflife.org/data/taxon/4RM4P	Balete, D. S., Quidlat, R. S., & Ibañez, J. C. (2006). Non-volant mammals of Mt. Hamiguitan, eastern Mindanao, Philippines. Banwa, 3, 65-80.	https://doi.org/10.5281/zenodo.8188427
MOBIOS-000427	MaterialCitation	MOBIOS-000427	present	Balete, D. S., Quidlat, R. S., & Ibañez, J. C. (2006). Non-volant mammals of Mt. Hamiguitan, eastern Mindanao, Philippines. Banwa, 3, 65-80.	2005/2006	ASIA	PH	Davao	Davao Oriental	San Isidro/Mati/Governor Generoso	Mount Hamiguitan	6.7073	126.195	EPSG:4326		Balete et al.	Sundasciurus philippinensis	Animalia	Chordata	Mammalia	Sciuridae	Sundasciurus	philippinensis	species	(Waterhouse, 1839)	Accepted	species	(Waterhouse, 1839)	7WY9M	https://www.catalogueoflife.org/data/taxon/7WY9M	Balete, D. S., Quidlat, R. S., & Ibañez, J. C. (2006). Non-volant mammals of Mt. Hamiguitan, eastern Mindanao, Philippines. Banwa, 3, 65-80.	https://doi.org/10.5281/zenodo.8188427
MOBIOS-000428	MaterialCitation	MOBIOS-000428	present	Balete, D. S., Quidlat, R. S., & Ibañez, J. C. (2006). Non-volant mammals of Mt. Hamiguitan, eastern Mindanao, Philippines. Banwa, 3, 65-80.	2005/2006	ASIA	PH	Davao	Davao Oriental	San Isidro/Mati/Governor Generoso	Mount Hamiguitan	6.7073	126.195	EPSG:4326		Balete et al.	Sus philippensis	Animalia	Chordata	Mammalia	Suidae	Sus	philippensis	species	Nehring, 1886	Accepted	species	Nehring, 1886	53HGP	https://www.catalogueoflife.org/data/taxon/53HGP	Balete, D. S., Quidlat, R. S., & Ibañez, J. C. (2006). Non-volant mammals of Mt. Hamiguitan, eastern Mindanao, Philippines. Banwa, 3, 65-80.	https://doi.org/10.5281/zenodo.8188427
MOBIOS-000429	MaterialCitation	MOBIOS-000429	present	Balete, D. S., Quidlat, R. S., & Ibañez, J. C. (2006). Non-volant mammals of Mt. Hamiguitan, eastern Mindanao, Philippines. Banwa, 3, 65-80.	2005/2006	ASIA	PH	Davao	Davao Oriental	San Isidro/Mati/Governor Generoso	Mount Hamiguitan	6.7073	126.195	EPSG:4326		Balete et al.	Tupaia everetti	Animalia	Chordata	Mammalia	Tupaiidae	Tupaia	everetti	species	Thomas, 1892		species	Thomas, 1892			Balete, D. S., Quidlat, R. S., & Ibañez, J. C. (2006). Non-volant mammals of Mt. Hamiguitan, eastern Mindanao, Philippines. Banwa, 3, 65-80.	https://doi.org/10.5281/zenodo.8188427
MOBIOS-000430	MaterialCitation	MOBIOS-000430	present	Balete, D. S., Quidlat, R. S., & Ibañez, J. C. (2006). Non-volant mammals of Mt. Hamiguitan, eastern Mindanao, Philippines. Banwa, 3, 65-80.	2005/2006	ASIA	PH	Davao	Davao Oriental	San Isidro/Mati/Governor Generoso	Mount Hamiguitan	6.7073	126.195	EPSG:4326		Balete et al.	Viverra tangalunga	Animalia	Chordata	Mammalia	Viverridae	Viverra	tangalunga	species	Gray, 1832	Accepted	species	Gray, 1832	7FT8X	https://www.catalogueoflife.org/data/taxon/7FT8X	Balete, D. S., Quidlat, R. S., & Ibañez, J. C. (2006). Non-volant mammals of Mt. Hamiguitan, eastern Mindanao, Philippines. Banwa, 3, 65-80.	https://doi.org/10.5281/zenodo.8188427
MOBIOS-000431	MaterialCitation	MOBIOS-000431	present	Ballentes, M. G., Mohagan, A. B., Gapud, F. P., Espallardo, M. C. P., & Zarcilla, M. O. (2006). Arthropod faunal diversity and relevant interrelationships of critical resources in Mt. Malindang, Misamis Occidental. Laguna, Philippines: SEAMEO-SEARCA.	2003/2005	ASIA	PH	Northern Mindanao	Misamis Occidental	Don Victoriano Chiongbian	Mount Malindang	8.2167	123.633	EPSG:4326		Ballentes et al.	Athyma maena	Animalia	Arthropoda	Insecta	Nymphalidae	Athyma	maenas	species	(Felder, 1863)	Accepted	species	(Felder, 1863)	4CHBH	https://www.catalogueoflife.org/data/taxon/4CHBH	Ballentes, M. G., Mohagan, A. B., Gapud, F. P., Espallardo, M. C. P., & Zarcilla, M. O. (2006). Arthropod faunal diversity and relevant interrelationships of critical resources in Mt. Malindang, Misamis Occidental. Laguna, Philippines: SEAMEO-SEARCA.	https://doi.org/10.5281/zenodo.8188438
MOBIOS-000432	MaterialCitation	MOBIOS-000432	present	Ballentes, M. G., Mohagan, A. B., Gapud, F. P., Espallardo, M. C. P., & Zarcilla, M. O. (2006). Arthropod faunal diversity and relevant interrelationships of critical resources in Mt. Malindang, Misamis Occidental. Laguna, Philippines: SEAMEO-SEARCA.	2003/2005	ASIA	PH	Northern Mindanao	Misamis Occidental	Don Victoriano Chiongbian	Mount Malindang	8.2167	123.633	EPSG:4326		Ballentes et al.	Choaspes plateni	Animalia	Arthropoda	Insecta	Hesperiidae	Choaspes	plateni	species	(Staudinger, 1883)	Accepted	species	(Staudinger, 1883)	69YN4	https://www.catalogueoflife.org/data/taxon/69YN4	Ballentes, M. G., Mohagan, A. B., Gapud, F. P., Espallardo, M. C. P., & Zarcilla, M. O. (2006). Arthropod faunal diversity and relevant interrelationships of critical resources in Mt. Malindang, Misamis Occidental. Laguna, Philippines: SEAMEO-SEARCA.	https://doi.org/10.5281/zenodo.8188438
MOBIOS-000433	MaterialCitation	MOBIOS-000433	present	Ballentes, M. G., Mohagan, A. B., Gapud, F. P., Espallardo, M. C. P., & Zarcilla, M. O. (2006). Arthropod faunal diversity and relevant interrelationships of critical resources in Mt. Malindang, Misamis Occidental. Laguna, Philippines: SEAMEO-SEARCA.	2003/2005	ASIA	PH	Northern Mindanao	Misamis Occidental	Don Victoriano Chiongbian	Mount Malindang	8.2167	123.633	EPSG:4326		Ballentes et al.	Delias baracasa	Animalia	Arthropoda	Insecta	Pieridae	Delias	baracasa	species	Semper, 1890	Accepted	species	Semper, 1890	34G7S	https://www.catalogueoflife.org/data/taxon/34G7S	Ballentes, M. G., Mohagan, A. B., Gapud, F. P., Espallardo, M. C. P., & Zarcilla, M. O. (2006). Arthropod faunal diversity and relevant interrelationships of critical resources in Mt. Malindang, Misamis Occidental. Laguna, Philippines: SEAMEO-SEARCA.	https://doi.org/10.5281/zenodo.8188438
MOBIOS-000434	MaterialCitation	MOBIOS-000434	present	Ballentes, M. G., Mohagan, A. B., Gapud, F. P., Espallardo, M. C. P., & Zarcilla, M. O. (2006). Arthropod faunal diversity and relevant interrelationships of critical resources in Mt. Malindang, Misamis Occidental. Laguna, Philippines: SEAMEO-SEARCA.	2003/2005	ASIA	PH	Northern Mindanao	Misamis Occidental	Don Victoriano Chiongbian	Mount Malindang	8.2167	123.633	EPSG:4326		Ballentes et al.	Delias diaphana	Animalia	Arthropoda	Insecta	Pieridae	Delias	diaphana	species	Semper, 1878	Accepted	species	Semper, 1878	34G8W	https://www.catalogueoflife.org/data/taxon/34G8W	Ballentes, M. G., Mohagan, A. B., Gapud, F. P., Espallardo, M. C. P., & Zarcilla, M. O. (2006). Arthropod faunal diversity and relevant interrelationships of critical resources in Mt. Malindang, Misamis Occidental. Laguna, Philippines: SEAMEO-SEARCA.	https://doi.org/10.5281/zenodo.8188438
MOBIOS-000435	MaterialCitation	MOBIOS-000435	present	Ballentes, M. G., Mohagan, A. B., Gapud, F. P., Espallardo, M. C. P., & Zarcilla, M. O. (2006). Arthropod faunal diversity and relevant interrelationships of critical resources in Mt. Malindang, Misamis Occidental. Laguna, Philippines: SEAMEO-SEARCA.	2003/2005	ASIA	PH	Northern Mindanao	Misamis Occidental	Don Victoriano Chiongbian	Mount Malindang	8.2167	123.633	EPSG:4326		Ballentes et al.	Delias henningia	Animalia	Arthropoda	Insecta	Pieridae	Delias	henningia	species	Eschscholtz, 1821	Accepted	species	Eschscholtz, 1821	6CHNS	https://www.catalogueoflife.org/data/taxon/6CHNS	Ballentes, M. G., Mohagan, A. B., Gapud, F. P., Espallardo, M. C. P., & Zarcilla, M. O. (2006). Arthropod faunal diversity and relevant interrelationships of critical resources in Mt. Malindang, Misamis Occidental. Laguna, Philippines: SEAMEO-SEARCA.	https://doi.org/10.5281/zenodo.8188438
MOBIOS-000436	MaterialCitation	MOBIOS-000436	present	Ballentes, M. G., Mohagan, A. B., Gapud, F. P., Espallardo, M. C. P., & Zarcilla, M. O. (2006). Arthropod faunal diversity and relevant interrelationships of critical resources in Mt. Malindang, Misamis Occidental. Laguna, Philippines: SEAMEO-SEARCA.	2003/2005	ASIA	PH	Northern Mindanao	Misamis Occidental	Don Victoriano Chiongbian	Mount Malindang	8.2167	123.633	EPSG:4326		Ballentes et al.	Eurema hiurai	Animalia	Arthropoda	Insecta	Pieridae	Eurema	hiurai	species	Shirôzu & Yata, 1977	Accepted	species	Shirôzu & Yata, 1977	3CZ9J	https://www.catalogueoflife.org/data/taxon/3CZ9J	Ballentes, M. G., Mohagan, A. B., Gapud, F. P., Espallardo, M. C. P., & Zarcilla, M. O. (2006). Arthropod faunal diversity and relevant interrelationships of critical resources in Mt. Malindang, Misamis Occidental. Laguna, Philippines: SEAMEO-SEARCA.	https://doi.org/10.5281/zenodo.8188438
MOBIOS-000437	MaterialCitation	MOBIOS-000437	present	Ballentes, M. G., Mohagan, A. B., Gapud, F. P., Espallardo, M. C. P., & Zarcilla, M. O. (2006). Arthropod faunal diversity and relevant interrelationships of critical resources in Mt. Malindang, Misamis Occidental. Laguna, Philippines: SEAMEO-SEARCA.	2003/2005	ASIA	PH	Northern Mindanao	Misamis Occidental	Don Victoriano Chiongbian	Mount Malindang	8.2167	123.633	EPSG:4326		Ballentes et al.	Eurema sarilata	Animalia	Arthropoda	Insecta	Pieridae	Eurema	sarilata	species	(Semper, 1891)	Accepted	species	(Semper, 1891)	6HDKW	https://www.catalogueoflife.org/data/taxon/6HDKW	Ballentes, M. G., Mohagan, A. B., Gapud, F. P., Espallardo, M. C. P., & Zarcilla, M. O. (2006). Arthropod faunal diversity and relevant interrelationships of critical resources in Mt. Malindang, Misamis Occidental. Laguna, Philippines: SEAMEO-SEARCA.	https://doi.org/10.5281/zenodo.8188438
MOBIOS-000438	MaterialCitation	MOBIOS-000438	present	Ballentes, M. G., Mohagan, A. B., Gapud, F. P., Espallardo, M. C. P., & Zarcilla, M. O. (2006). Arthropod faunal diversity and relevant interrelationships of critical resources in Mt. Malindang, Misamis Occidental. Laguna, Philippines: SEAMEO-SEARCA.	2003/2005	ASIA	PH	Northern Mindanao	Misamis Occidental	Don Victoriano Chiongbian	Mount Malindang	8.2167	123.633	EPSG:4326		Ballentes et al.	Papilio hystaspes	Animalia	Arthropoda	Insecta	Papilionidae	Papilio	hystaspes	species	Felder & Felder, 1862	Accepted	species	Felder & Felder, 1862	75LYF	https://www.catalogueoflife.org/data/taxon/75LYF	Ballentes, M. G., Mohagan, A. B., Gapud, F. P., Espallardo, M. C. P., & Zarcilla, M. O. (2006). Arthropod faunal diversity and relevant interrelationships of critical resources in Mt. Malindang, Misamis Occidental. Laguna, Philippines: SEAMEO-SEARCA.	https://doi.org/10.5281/zenodo.8188438
MOBIOS-000439	MaterialCitation	MOBIOS-000439	present	Ballentes, M. G., Mohagan, A. B., Gapud, F. P., Espallardo, M. C. P., & Zarcilla, M. O. (2006). Arthropod faunal diversity and relevant interrelationships of critical resources in Mt. Malindang, Misamis Occidental. Laguna, Philippines: SEAMEO-SEARCA.	2003/2005	ASIA	PH	Northern Mindanao	Misamis Occidental	Don Victoriano Chiongbian	Mount Malindang	8.2167	123.633	EPSG:4326		Ballentes et al.	Papilio rumanzovia	Animalia	Arthropoda	Insecta	Papilionidae	Papilio	rumanzovia	species	Eschscholtz, 1821	Accepted	species	Eschscholtz, 1821	4CKNX	https://www.catalogueoflife.org/data/taxon/4CKNX	Ballentes, M. G., Mohagan, A. B., Gapud, F. P., Espallardo, M. C. P., & Zarcilla, M. O. (2006). Arthropod faunal diversity and relevant interrelationships of critical resources in Mt. Malindang, Misamis Occidental. Laguna, Philippines: SEAMEO-SEARCA.	https://doi.org/10.5281/zenodo.8188438
MOBIOS-000440	MaterialCitation	MOBIOS-000440	present	Ballentes, M. G., Mohagan, A. B., Gapud, F. P., Espallardo, M. C. P., & Zarcilla, M. O. (2006). Arthropod faunal diversity and relevant interrelationships of critical resources in Mt. Malindang, Misamis Occidental. Laguna, Philippines: SEAMEO-SEARCA.	2003/2005	ASIA	PH	Northern Mindanao	Misamis Occidental	Don Victoriano Chiongbian	Mount Malindang	8.2167	123.633	EPSG:4326		Ballentes et al.	Mycalesis ita	Animalia	Arthropoda	Insecta	Nymphalidae	Mycalesis	ita	species	Felder, 1878	Accepted	species	Felder, 1878	44SCS	https://www.catalogueoflife.org/data/taxon/44SCS	Ballentes, M. G., Mohagan, A. B., Gapud, F. P., Espallardo, M. C. P., & Zarcilla, M. O. (2006). Arthropod faunal diversity and relevant interrelationships of critical resources in Mt. Malindang, Misamis Occidental. Laguna, Philippines: SEAMEO-SEARCA.	https://doi.org/10.5281/zenodo.8188438
MOBIOS-000441	MaterialCitation	MOBIOS-000441	present	Ballentes, M. G., Mohagan, A. B., Gapud, F. P., Espallardo, M. C. P., & Zarcilla, M. O. (2006). Arthropod faunal diversity and relevant interrelationships of critical resources in Mt. Malindang, Misamis Occidental. Laguna, Philippines: SEAMEO-SEARCA.	2003/2005	ASIA	PH	Northern Mindanao	Misamis Occidental	Don Victoriano Chiongbian	Mount Malindang	8.2167	123.633	EPSG:4326		Ballentes et al.	Parantica dannatti	Animalia	Arthropoda	Insecta	Nymphalidae	Parantica	dannatti	species	(Talbot, 1936)	Accepted	species	(Talbot, 1936)	75R7P	https://www.catalogueoflife.org/data/taxon/75R7P	Ballentes, M. G., Mohagan, A. B., Gapud, F. P., Espallardo, M. C. P., & Zarcilla, M. O. (2006). Arthropod faunal diversity and relevant interrelationships of critical resources in Mt. Malindang, Misamis Occidental. Laguna, Philippines: SEAMEO-SEARCA.	https://doi.org/10.5281/zenodo.8188438
MOBIOS-000442	MaterialCitation	MOBIOS-000442	present	Ballentes, M. G., Mohagan, A. B., Gapud, F. P., Espallardo, M. C. P., & Zarcilla, M. O. (2006). Arthropod faunal diversity and relevant interrelationships of critical resources in Mt. Malindang, Misamis Occidental. Laguna, Philippines: SEAMEO-SEARCA.	2003/2005	ASIA	PH	Northern Mindanao	Misamis Occidental	Don Victoriano Chiongbian	Mount Malindang	8.2167	123.633	EPSG:4326		Ballentes et al.	Troides magellanus	Animalia	Arthropoda	Insecta	Papilionidae	Troides	magellanus	species	(Felder & Felder, 1862)	Accepted	species	(Felder & Felder, 1862)	7CW39	https://www.catalogueoflife.org/data/taxon/7CW39	Ballentes, M. G., Mohagan, A. B., Gapud, F. P., Espallardo, M. C. P., & Zarcilla, M. O. (2006). Arthropod faunal diversity and relevant interrelationships of critical resources in Mt. Malindang, Misamis Occidental. Laguna, Philippines: SEAMEO-SEARCA.	https://doi.org/10.5281/zenodo.8188438
MOBIOS-000443	MaterialCitation	MOBIOS-000443	present	Balleras, G. D., Doverte, M. S., & Endonela, L. E. (2016). Alarming presence of three rice stem borer species in irrigated lowlan d rice agroecosystem in Midsayap, North Cotabato, Philippines. J. Biodivers. Environ. Sci, 9, 105-109.	2015	ASIA	PH	SOCCSKSARGEN	North Cotabato	Midsayap	PhilRice	7.4303	122.089	EPSG:4326		Balleras et al.	Chilo suppressalis	Animalia	Arthropoda	Insecta	Crambidae	Chilo	suppressalis	species	Walker, 1863	Accepted	species	Walker, 1863	5Y4J7	https://www.catalogueoflife.org/data/taxon/5Y4J7	Balleras, G. D., Doverte, M. S., & Endonela, L. E. (2016). Alarming presence of three rice stem borer species in irrigated lowlan d rice agroecosystem in Midsayap, North Cotabato, Philippines. J. Biodivers. Environ. Sci, 9, 105-109.	https://doi.org/10.5281/zenodo.8188455
MOBIOS-000444	MaterialCitation	MOBIOS-000444	present	Balleras, G. D., Doverte, M. S., & Endonela, L. E. (2016). Alarming presence of three rice stem borer species in irrigated lowlan d rice agroecosystem in Midsayap, North Cotabato, Philippines. J. Biodivers. Environ. Sci, 9, 105-109.	2015	ASIA	PH	SOCCSKSARGEN	North Cotabato	Midsayap	PhilRice	7.4303	122.089	EPSG:4326		Balleras et al.	Scirpophaga innotata	Animalia	Arthropoda	Insecta	Crambidae	Scirpophaga	innotata	species	(Walker, 1863)	Accepted	species	(Walker, 1863)	4VLL6	https://www.catalogueoflife.org/data/taxon/4VLL6	Balleras, G. D., Doverte, M. S., & Endonela, L. E. (2016). Alarming presence of three rice stem borer species in irrigated lowlan d rice agroecosystem in Midsayap, North Cotabato, Philippines. J. Biodivers. Environ. Sci, 9, 105-109.	https://doi.org/10.5281/zenodo.8188455
MOBIOS-000445	MaterialCitation	MOBIOS-000445	present	Balleras, G. D., Doverte, M. S., & Endonela, L. E. (2016). Alarming presence of three rice stem borer species in irrigated lowlan d rice agroecosystem in Midsayap, North Cotabato, Philippines. J. Biodivers. Environ. Sci, 9, 105-109.	2015	ASIA	PH	SOCCSKSARGEN	North Cotabato	Midsayap	PhilRice	7.4303	122.089	EPSG:4326		Balleras et al.	Sesamia inference	Animalia	Arthropoda	Insecta	Noctuidae	Sesamia	inference	species	(Walker, 1856)		species	(Walker, 1856)			Balleras, G. D., Doverte, M. S., & Endonela, L. E. (2016). Alarming presence of three rice stem borer species in irrigated lowlan d rice agroecosystem in Midsayap, North Cotabato, Philippines. J. Biodivers. Environ. Sci, 9, 105-109.	https://doi.org/10.5281/zenodo.8188455
MOBIOS-000446	MaterialCitation	MOBIOS-000446	present	Balmores, M. N., & Nuñeza, O. M. (2015). The reptiles of Bega watershed of the province of Agusan Del Sur in the Philippines. World Journal of Environmental Biosciences, 4(2), 50-61.	2014	ASIA	PH	Caraga	Agusan del Sur	Prosperidad	Bega watershed	8.1605	125.63	EPSG:4326		Balmores and Nuñeza	Boiga dendrophilia	Animalia	Chordata	Reptilia	Colubridae	Boiga	dendrophilia	species	(Boie, 1827)	Accepted	species	(Boie, 1827)	5WNGW	https://www.catalogueoflife.org/data/taxon/5WNGW	Balmores, M. N., & Nuñeza, O. M. (2015). The reptiles of Bega watershed of the province of Agusan Del Sur in the Philippines. World Journal of Environmental Biosciences, 4(2), 50-61.	https://doi.org/10.5281/zenodo.8188520
MOBIOS-000447	MaterialCitation	MOBIOS-000447	present	Balmores, M. N., & Nuñeza, O. M. (2015). The reptiles of Bega watershed of the province of Agusan Del Sur in the Philippines. World Journal of Environmental Biosciences, 4(2), 50-61.	2014	ASIA	PH	Caraga	Agusan del Sur	Prosperidad	Bega watershed	8.1605	125.63	EPSG:4326		Balmores and Nuñeza	Brachymeles boulengeri	Animalia	Chordata	Reptilia	Scincidae	Brachymeles	boulengeri	species	Taylor, 1922	Accepted	species	Taylor, 1922	MX4Y	https://www.catalogueoflife.org/data/taxon/MX4Y	Balmores, M. N., & Nuñeza, O. M. (2015). The reptiles of Bega watershed of the province of Agusan Del Sur in the Philippines. World Journal of Environmental Biosciences, 4(2), 50-61.	https://doi.org/10.5281/zenodo.8188520
MOBIOS-000448	MaterialCitation	MOBIOS-000448	present	Balmores, M. N., & Nuñeza, O. M. (2015). The reptiles of Bega watershed of the province of Agusan Del Sur in the Philippines. World Journal of Environmental Biosciences, 4(2), 50-61.	2014	ASIA	PH	Caraga	Agusan del Sur	Prosperidad	Bega watershed	8.1605	125.63	EPSG:4326		Balmores and Nuñeza	Calamaria lumbricoidea	Animalia	Chordata	Reptilia	Calamariidae	Calamaria	lumbricoidea	species	Boie, 1827	Accepted	species	Boie, 1827	PD5Y	https://www.catalogueoflife.org/data/taxon/PD5Y	Balmores, M. N., & Nuñeza, O. M. (2015). The reptiles of Bega watershed of the province of Agusan Del Sur in the Philippines. World Journal of Environmental Biosciences, 4(2), 50-61.	https://doi.org/10.5281/zenodo.8188520
MOBIOS-000449	MaterialCitation	MOBIOS-000449	present	Balmores, M. N., & Nuñeza, O. M. (2015). The reptiles of Bega watershed of the province of Agusan Del Sur in the Philippines. World Journal of Environmental Biosciences, 4(2), 50-61.	2014	ASIA	PH	Caraga	Agusan del Sur		Bega watershed	8.1082	125.561	EPSG:4326		Balmores and Nuñeza	Draco bimaculatus	Animalia	Chordata	Reptilia	Agamidae	Draco	bimaculatus	species	Günther, 1864	Accepted	species	Günther, 1864	37K46	https://www.catalogueoflife.org/data/taxon/37K46	Balmores, M. N., & Nuñeza, O. M. (2015). The reptiles of Bega watershed of the province of Agusan Del Sur in the Philippines. World Journal of Environmental Biosciences, 4(2), 50-61.	https://doi.org/10.5281/zenodo.8188520
MOBIOS-000450	MaterialCitation	MOBIOS-000450	present	Balmores, M. N., & Nuñeza, O. M. (2015). The reptiles of Bega watershed of the province of Agusan Del Sur in the Philippines. World Journal of Environmental Biosciences, 4(2), 50-61.	2014	ASIA	PH	Caraga	Agusan del Sur	Prosperidad	Bega watershed	8.1605	125.63	EPSG:4326		Balmores and Nuñeza	Draco cyanopterus	Animalia	Chordata	Reptilia	Agamidae	Draco	cyanopterus	species	Peters, 1867	Accepted	species	Peters, 1867	37K4N	https://www.catalogueoflife.org/data/taxon/37K4N	Balmores, M. N., & Nuñeza, O. M. (2015). The reptiles of Bega watershed of the province of Agusan Del Sur in the Philippines. World Journal of Environmental Biosciences, 4(2), 50-61.	https://doi.org/10.5281/zenodo.8188520
MOBIOS-000451	MaterialCitation	MOBIOS-000451	present	Balmores, M. N., & Nuñeza, O. M. (2015). The reptiles of Bega watershed of the province of Agusan Del Sur in the Philippines. World Journal of Environmental Biosciences, 4(2), 50-61.	2014	ASIA	PH	Caraga	Agusan del Sur	Prosperidad	Bega watershed	8.1605	125.63	EPSG:4326		Balmores and Nuñeza	Eutropis cumingi	Animalia	Chordata	Reptilia	Scincidae	Eutropis	cumingi	species	(Brown & Alcala, 1980)	Accepted	species	(Brown & Alcala, 1980)	6HKBX	https://www.catalogueoflife.org/data/taxon/6HKBX	Balmores, M. N., & Nuñeza, O. M. (2015). The reptiles of Bega watershed of the province of Agusan Del Sur in the Philippines. World Journal of Environmental Biosciences, 4(2), 50-61.	https://doi.org/10.5281/zenodo.8188520
MOBIOS-000452	MaterialCitation	MOBIOS-000452	present	Balmores, M. N., & Nuñeza, O. M. (2015). The reptiles of Bega watershed of the province of Agusan Del Sur in the Philippines. World Journal of Environmental Biosciences, 4(2), 50-61.	2014	ASIA	PH	Caraga	Agusan del Sur	Prosperidad	Bega watershed	8.1605	125.63	EPSG:4326		Balmores and Nuñeza	Lipinia pulchella	Animalia	Chordata	Reptilia	Scincidae	Lipinia	pulchella	species	(Gray, 1845)	Accepted	species	(Gray, 1845)	6QHTP	https://www.catalogueoflife.org/data/taxon/6QHTP	Balmores, M. N., & Nuñeza, O. M. (2015). The reptiles of Bega watershed of the province of Agusan Del Sur in the Philippines. World Journal of Environmental Biosciences, 4(2), 50-61.	https://doi.org/10.5281/zenodo.8188520
MOBIOS-000453	MaterialCitation	MOBIOS-000453	present	Balmores, M. N., & Nuñeza, O. M. (2015). The reptiles of Bega watershed of the province of Agusan Del Sur in the Philippines. World Journal of Environmental Biosciences, 4(2), 50-61.	2014	ASIA	PH	Caraga	Agusan del Sur	Prosperidad	Bega watershed	8.1605	125.63	EPSG:4326		Balmores and Nuñeza	Oxyrhabdium modestum	Animalia	Chordata	Reptilia	Cyclocoridae	Oxyrhabdium	modestum	species	(Duméril, 1853)	Accepted	species	(Duméril, 1853)	75GRR	https://www.catalogueoflife.org/data/taxon/75GRR	Balmores, M. N., & Nuñeza, O. M. (2015). The reptiles of Bega watershed of the province of Agusan Del Sur in the Philippines. World Journal of Environmental Biosciences, 4(2), 50-61.	https://doi.org/10.5281/zenodo.8188520
[truncated: 12,360 more rows]

## Sheet: Sheet2
scientificName	scientificName	genus	genus	genus	specificEpithet	specificEpithet	specificEpithet
Abisara echeria	Abisara echeria	Abisara	Abisara	Abisara	echeria	echerius	echeria
Abisara echeria	Abisara echeria	Abisara	Abisara	Abisara	echeria	echerius	echeria
Abisara echeria	Abisara echeria	Abisara	Abisara	Abisara	echeria	echerius	echeria
Abisara echeria	Abisara echeria	Abisara	Abisara	Abisara	echeria	echerius	echeria
[truncated: 12,809 more rows]
